# Supplementary material for: Di-μ2-chlorido-bis­[aqua­(2,2′-bipyridine-4,4′-dicarboxylic acid-κ2 N,N′)(nitrato-κO)copper(II)]
Source: Acta Crystallogr Sect E Struct Rep Online. 2008 Nov 22;64(Pt 12):m1607–8. doi: 10.1107/S1600536808028511 (PMC2959964; doi:10.1107/S1600536808028511)
Supplement: Supplementary file 1 [file e-64-m1607-sup1.cif]

##############################################################################
###                                                                        ###
###        Electronic paper (Acta Crystallographica Section E)             ###
###                                                                        ###
##############################################################################
#                                                                            #
# This CIF contains the data in a paper accepted for publication in Acta     #
# Crystallographica Section E. It conforms to the requirements of Notes      #
# for Authors for Section E, and has been peer reviewed under the auspices   #
# of the IUCr Commission on Journals.                                        #
#                                                                            #
# Full details of the Crystallographic Information File format               #
# are given in the paper "The Crystallographic Information File (CIF):       #
# a New Standard Archive File for Crystallography" by S. R. Hall, F. H.      #
# Allen and I. D. Brown [Acta Cryst. (1991), A47, 655-685].                  #
#                                                                            #
# The current version of the core CIF dictionary is obtainable from          #
# ftp://ftp.iucr.org/pub/cif_core.dic. The current version number is 2.4.    #
#                                                                            #
# Software is freely available for graphical display of the structure(s) in  #
# this CIF.  For information consult the CIF home page http://www.iucr.org/  #
# cif/home.html                                                              #
#                                                                            #
# This file may be used for bona fide research purposes within the           #
# scientific community so long as proper attribution is given to the journal # 
# article from which it was obtained.                                        #
#                                                                            #
##############################################################################
                                             
data_global
_audit_creation_method     'WinGX routine CIF_UPDATE'
_audit_conform_dict_name     cif_core.dic
_audit_conform_dict_version     2.3
_journal_date_recd_electronic     2008-04-02
_journal_date_accepted     2008-09-05
_journal_name_full     'Acta Crystallographica, Section E'
_journal_year     2008
_journal_volume     64
_journal_issue     12
_journal_page_first     m1607
_journal_page_last     m1608
_journal_paper_category     QM
_journal_coeditor_code     RT2020
_publ_contact_author_name     'Dr Wang, Zhong-Ming'
_publ_contact_author_address
;
Department of Chemistry
Beijing University of Chemical Technology
Beijing 100029
People's Republic of China
;
_publ_contact_author_email     wangzm@mail.buct.edu.cn
_publ_contact_author_fax     ?
_publ_contact_author_phone     ?
_publ_section_title
;
Di-\m~2~-chlorido-bis[aqua(2,2'-bipyridine-4,4'-dicarboxylic
acid-\k^2^<i>N</i>,<i>N</i>')(nitrato-\k<i>O</i>)copper(II)]
;
loop_
    _publ_author_name
    _publ_author_address
    'Han, Ke-Fei'
;
Department of Chemistry
Beijing University of Chemical Technology
Beijing 100029
People's Republic of China
;
    'Wu, Hui-Yong'
;
Department of Chemistry
Beijing University of Chemical Technology
Beijing 100029
People's Republic of China
;
    'Wang, Zhong-Ming'
;
Department of Chemistry
Beijing University of Chemical Technology
Beijing 100029
People's Republic of China
;
    'Guo, Hong-You'
;
Department of Chemistry
Beijing University of Chemical Technology
Beijing 100029
People's Republic of China
;
data_I
_chemical_name_systematic
;
Di-\m~2~-chlorido-bis[aqua(2,2'-bipyridine-4,4'-dicarboxylic
acid-\k^2^<i>N</i>,<i>N</i>')(nitrato-\k<i>O</i>)copper(II)]
;
_chemical_formula_moiety     'C24 H20 Cl2 Cu2 N6 O16'
_chemical_formula_sum     'C24 H20 Cl2 Cu2 N6 O16'
_chemical_formula_iupac     '[Cu2 Cl2 (N O3)2 (C12 H8 N2 O4)2 (H2 O)2]'
_chemical_formula_weight     846.46
_symmetry_cell_setting     triclinic
_symmetry_space_group_name_H-M     'P -1'
_symmetry_space_group_name_Hall     '-P 1'
loop_
    _symmetry_equiv_pos_as_xyz
    'x, y, z'
    '-x, -y, -z'
_cell_length_a     6.9500(7)
_cell_length_b     8.1490(7)
_cell_length_c     13.5480(10)
_cell_angle_alpha     92.315(2)
_cell_angle_beta     103.384(4)
_cell_angle_gamma     98.556(3)
_cell_volume     735.91(11)
_cell_formula_units_Z     1
_cell_measurement_reflns_used     6664
_cell_measurement_theta_min     1.55
_cell_measurement_theta_max     27.48
_cell_measurement_temperature     295(2)
_exptl_crystal_description     block
_exptl_crystal_colour     blue
_exptl_crystal_size_max     0.30
_exptl_crystal_size_mid     0.24
_exptl_crystal_size_min     0.20
_exptl_crystal_density_diffrn     1.91
_exptl_crystal_density_method     'not measured'
_exptl_crystal_F_000     426
_exptl_absorpt_coefficient_mu     1.718
_exptl_absorpt_correction_type     multi-scan
_exptl_absorpt_process_details     '(ABSCOR; Higashi, 1995)'
_exptl_absorpt_correction_T_min     0.6268
_exptl_absorpt_correction_T_max     0.7251
_diffrn_radiation_type     MoK\a
_diffrn_radiation_wavelength     0.71073
_diffrn_measurement_device_type     'Rigaku R-AXIS RAPID IP area-detector'
_diffrn_measurement_method     '\w oscillation'
_diffrn_reflns_number     5180
_diffrn_reflns_av_R_equivalents     0.0206
_diffrn_reflns_theta_min     1.55
_diffrn_reflns_theta_max     27.48
_diffrn_reflns_theta_full     27.48
_diffrn_measured_fraction_theta_max     0.982
_diffrn_measured_fraction_theta_full     0.982
_diffrn_reflns_limit_h_min     -9
_diffrn_reflns_limit_h_max     9
_diffrn_reflns_limit_k_min     -10
_diffrn_reflns_limit_k_max     10
_diffrn_reflns_limit_l_min     -17
_diffrn_reflns_limit_l_max     17
_diffrn_standards_decay_%     0
_reflns_number_total     3301
_reflns_number_gt     3116
_reflns_threshold_expression     I>2\s(I)
_refine_ls_structure_factor_coef     Fsqd
_refine_ls_matrix_type     full
_refine_ls_R_factor_gt     0.0352
_refine_ls_wR_factor_ref     0.1062
_refine_ls_goodness_of_fit_ref     1.112
_refine_ls_restrained_S_all     1.112
_refine_ls_number_reflns     3301
_refine_ls_number_parameters     238
_refine_ls_number_restraints     3
_refine_ls_hydrogen_treatment     mixed
_refine_ls_weighting_scheme     calc
_refine_ls_weighting_details
       'calc w = 1/[\s^2^(Fo^2^)+(0.0591P)^2^+0.6991P] where P=(Fo^2^+2Fc^2^)/3'
_refine_ls_shift/su_max     0.000
_refine_ls_shift/su_mean     0.000
_refine_diff_density_max     0.669
_refine_diff_density_min     -0.720
_refine_ls_extinction_method     none
loop_
    _atom_type_symbol
    _atom_type_description
    _atom_type_scat_dispersion_real
    _atom_type_scat_dispersion_imag
    _atom_type_scat_source
    C C 0.0033 0.0016 'International Tables Vol C Tables 4.2.6.8 and 6.1.1.4'
    H H 0 0 'International Tables Vol C Tables 4.2.6.8 and 6.1.1.4'
    N N 0.0061 0.0033 'International Tables Vol C Tables 4.2.6.8 and 6.1.1.4'
    O O 0.0106 0.006 'International Tables Vol C Tables 4.2.6.8 and 6.1.1.4'
    Cl Cl 0.1484 0.1585 'International Tables Vol C Tables 4.2.6.8 and 6.1.1.4'
    Cu Cu 0.3201 1.2651 'International Tables Vol C Tables 4.2.6.8 and 6.1.1.4'
_computing_data_collection     'RAPID-AUTO (Rigaku 2001)'
_computing_cell_refinement     'RAPID-AUTO (Rigaku 2001)'
_computing_data_reduction     'RAPID-AUTO (Rigaku 2001)'
_computing_structure_solution     'SHELXS97 (Sheldrick, 2008)'
_computing_structure_refinement     'SHELXL97 (Sheldrick, 2008)'
_computing_molecular_graphics
;
SHELXTL (Sheldrick, 2008) and Mercury (Macrae <i>et al.</i>,
2006)
;
_computing_publication_material
;
SHELXL97 (Sheldrick, 2008) and WinGX (Farrugia, 1999)
;
loop_
    _atom_site_type_symbol
    _atom_site_label
    _atom_site_fract_x
    _atom_site_fract_y
    _atom_site_fract_z
    _atom_site_U_iso_or_equiv
    _atom_site_adp_type
    _atom_site_calc_flag
    _atom_site_refinement_flags
    _atom_site_occupancy
    _atom_site_disorder_assembly
    _atom_site_disorder_group
    O O6 0.1325(5) 0.1681(3) 0.1741(2) 0.0691(8) Uani d . 1 . .
    Cu Cu1 0.37742(4) 0.02464(4) 0.10473(2) 0.02764(12) Uani d . 1 . .
    Cl Cl1 0.30801(9) 0.10642(8) -0.05463(4) 0.03186(15) Uani d . 1 . .
    N N1 0.4725(3) -0.0507(2) 0.24369(15) 0.0250(4) Uani d . 1 . .
    N N2 0.5689(3) 0.2299(3) 0.16874(16) 0.0274(4) Uani d . 1 . .
    N N3 0.1423(4) 0.3230(4) 0.1725(2) 0.0465(6) Uani d . 1 . .
    O O1 0.1477(3) -0.1609(3) 0.07198(16) 0.0380(4) Uani d D 1 . .
    O O2 0.9538(3) 0.7885(2) 0.28428(16) 0.0396(5) Uani d . 1 . .
    O O3 1.0190(4) 0.6606(3) 0.42733(17) 0.0536(6) Uani d . 1 . .
    O O4 0.8547(3) -0.0671(3) 0.60227(16) 0.0454(5) Uani d . 1 . .
    O O5 0.6480(3) -0.3083(2) 0.57019(15) 0.0395(5) Uani d D 1 . .
    O O7 0.2266(4) 0.4133(3) 0.25273(16) 0.0443(5) Uani d . 1 . .
    O O8 0.0715(7) 0.3831(6) 0.0958(2) 0.1053(15) Uani d . 1 . .
    C C1 0.6048(5) 0.3690(3) 0.1234(2) 0.0368(6) Uani d . 1 . .
    H H1 0.546 0.371 0.0545 0.044 Uiso calc R 1 . .
    C C2 0.7267(5) 0.5113(3) 0.1753(2) 0.0369(6) Uani d . 1 . .
    H H2 0.7505 0.607 0.1419 0.044 Uiso calc R 1 . .
    C C3 0.8119(4) 0.5075(3) 0.27753(19) 0.0269(5) Uani d . 1 . .
    C C4 0.7771(4) 0.3630(3) 0.32546(18) 0.0264(5) Uani d . 1 . .
    H H4 0.8347 0.3585 0.3943 0.032 Uiso calc R 1 . .
    C C5 0.6542(3) 0.2250(3) 0.26844(17) 0.0238(4) Uani d . 1 . .
    C C6 0.6057(3) 0.0642(3) 0.31031(18) 0.0241(4) Uani d . 1 . .
    C C7 0.6879(4) 0.0294(3) 0.40842(18) 0.0256(5) Uani d . 1 . .
    H H7 0.7793 0.1096 0.4532 0.031 Uiso calc R 1 . .
    C C8 0.6319(4) -0.1272(3) 0.43924(18) 0.0247(4) Uani d . 1 . .
    C C9 0.4958(4) -0.2451(3) 0.37088(19) 0.0289(5) Uani d . 1 . .
    H H9 0.4564 -0.3507 0.3903 0.035 Uiso calc R 1 . .
    C C10 0.4201(4) -0.2024(3) 0.27330(19) 0.0287(5) Uani d . 1 . .
    H H10 0.3303 -0.2814 0.2269 0.034 Uiso calc R 1 . .
    C C11 0.9409(4) 0.6586(3) 0.3387(2) 0.0298(5) Uani d . 1 . .
    C C12 0.7236(4) -0.1641(3) 0.54572(19) 0.0276(5) Uani d . 1 . .
    H H1WA 0.050(4) -0.139(5) 0.090(3) 0.041 Uiso d D 1 . .
    H H1WB 0.113(5) -0.204(4) 0.0152(17) 0.041 Uiso d D 1 . .
    H H2A 1.017(5) 0.861(5) 0.322(3) 0.041 Uiso d . 1 . .
    H H5A 0.694(5) -0.333(4) 0.6256(17) 0.041 Uiso d D 1 . .
loop_
    _atom_site_aniso_label
    _atom_site_aniso_U_11
    _atom_site_aniso_U_22
    _atom_site_aniso_U_33
    _atom_site_aniso_U_12
    _atom_site_aniso_U_13
    _atom_site_aniso_U_23
    O6 0.0764(18) 0.0465(14) 0.083(2) -0.0156(12) 0.0381(16) -0.0248(14)
    Cu1 0.03280(18) 0.02355(17) 0.02061(17) -0.00261(12) -0.00096(12)
                                                                     0.00132(11)
    Cl1 0.0367(3) 0.0334(3) 0.0226(3) 0.0066(2) 0.0004(2) 0.0039(2)
    N1 0.0277(9) 0.0206(9) 0.0236(9) -0.0004(7) 0.0029(7) 0.0005(7)
    N2 0.0319(10) 0.0229(9) 0.0229(10) -0.0007(8) 0.0013(8) 0.0011(8)
    N3 0.0386(13) 0.0620(18) 0.0352(13) 0.0166(12) -0.0014(10) -0.0100(12)
    O1 0.0364(10) 0.0346(10) 0.0334(10) -0.0049(8) -0.0035(8) -0.0017(8)
    O2 0.0515(12) 0.0230(9) 0.0329(10) -0.0102(8) -0.0024(9) 0.0017(8)
    O3 0.0758(16) 0.0345(11) 0.0312(11) -0.0132(10) -0.0119(10) 0.0039(9)
    O4 0.0549(13) 0.0326(10) 0.0323(10) -0.0135(9) -0.0098(9) 0.0055(8)
    O5 0.0518(12) 0.0285(9) 0.0276(10) -0.0093(8) -0.0032(8) 0.0098(8)
    O7 0.0621(13) 0.0303(10) 0.0298(10) 0.0002(9) -0.0052(9) -0.0007(8)
    O8 0.145(3) 0.132(3) 0.0376(15) 0.086(3) -0.0179(18) -0.0050(18)
    C1 0.0498(15) 0.0273(12) 0.0242(12) -0.0046(11) -0.0033(11) 0.0058(10)
    C2 0.0501(16) 0.0250(12) 0.0279(13) -0.0043(11) -0.0001(11) 0.0078(10)
    C3 0.0278(11) 0.0219(11) 0.0267(12) -0.0015(9) 0.0018(9) 0.0004(9)
    C4 0.0298(11) 0.0229(11) 0.0219(11) -0.0017(9) 0.0002(9) 0.0032(9)
    C5 0.0269(10) 0.0211(10) 0.0216(11) 0.0005(8) 0.0042(8) 0.0031(8)
    C6 0.0254(10) 0.0204(10) 0.0245(11) -0.0006(8) 0.0049(9) 0.0002(8)
    C7 0.0290(11) 0.0202(10) 0.0238(11) -0.0020(8) 0.0023(9) 0.0008(8)
    C8 0.0286(11) 0.0207(10) 0.0225(11) -0.0001(8) 0.0038(9) 0.0014(8)
    C9 0.0327(12) 0.0205(11) 0.0293(12) -0.0031(9) 0.0036(9) 0.0030(9)
    C10 0.0316(12) 0.0213(11) 0.0278(12) -0.0038(9) 0.0020(9) 0.0000(9)
    C11 0.0319(12) 0.0235(11) 0.0294(12) -0.0027(9) 0.0027(10) 0.0005(9)
    C12 0.0327(12) 0.0216(11) 0.0256(11) 0.0002(9) 0.0034(9) 0.0034(9)
_geom_special_details
;
All e.s.d.'s (except the e.s.d. in the dihedral angle between two l.s. planes)
are estimated using the full covariance matrix. The cell e.s.d.'s are taken
into account individually in the estimation of e.s.d.'s in distances, angles
and torsion angles; correlations between e.s.d.'s in cell parameters are only
used when they are defined by crystal symmetry. An approximate (isotropic)
treatment of cell e.s.d.'s is used for estimating e.s.d.'s involving l.s.
planes.
;
loop_
    _geom_bond_atom_site_label_1
    _geom_bond_atom_site_label_2
    _geom_bond_site_symmetry_2
    _geom_bond_distance
    _geom_bond_publ_flag
    O6 N3 . 1.255(4) ?
    O6 Cu1 . 2.528(3) ?
    Cu1 O1 . 1.982(2) ?
    Cu1 N1 . 1.999(2) ?
    Cu1 N2 . 2.002(2) ?
    Cu1 Cl1 . 2.2511(7) ?
    Cu1 Cl1 2_655 2.7757(8) ?
    N1 C10 . 1.340(3) ?
    N1 C6 . 1.355(3) ?
    N2 C1 . 1.330(3) ?
    N2 C5 . 1.348(3) ?
    N3 O8 . 1.199(4) ?
    N3 O7 . 1.256(3) ?
    O1 H1WA . 0.819(18) ?
    O1 H1WB . 0.802(18) ?
    O2 C11 . 1.318(3) ?
    O2 H2A . 0.77(4) ?
    O3 C11 . 1.196(3) ?
    O4 C12 . 1.207(3) ?
    O5 C12 . 1.302(3) ?
    O5 H5A . 0.790(18) ?
    C1 C2 . 1.387(4) ?
    C1 H1 . 0.93 ?
    C2 C3 . 1.378(4) ?
    C2 H2 . 0.93 ?
    C3 C4 . 1.384(3) ?
    C3 C11 . 1.501(3) ?
    C4 C5 . 1.389(3) ?
    C4 H4 . 0.93 ?
    C5 C6 . 1.473(3) ?
    C6 C7 . 1.379(3) ?
    C7 C8 . 1.387(3) ?
    C7 H7 . 0.93 ?
    C8 C9 . 1.389(3) ?
    C8 C12 . 1.498(3) ?
    C9 C10 . 1.384(4) ?
    C9 H9 . 0.93 ?
    C10 H10 . 0.93 ?
loop_
    _geom_angle_atom_site_label_1
    _geom_angle_atom_site_label_2
    _geom_angle_atom_site_label_3
    _geom_angle_site_symmetry_1
    _geom_angle_site_symmetry_3
    _geom_angle
    _geom_angle_publ_flag
    N3 O6 Cu1 . . 119.8(2) ?
    O1 Cu1 N1 . . 91.33(8) ?
    O1 Cu1 N2 . . 163.29(9) ?
    N1 Cu1 N2 . . 81.03(8) ?
    O1 Cu1 Cl1 . . 92.53(6) ?
    N1 Cu1 Cl1 . . 172.93(6) ?
    N2 Cu1 Cl1 . . 96.72(6) ?
    O1 Cu1 O6 . . 82.22(9) ?
    N1 Cu1 O6 . . 87.84(10) ?
    N2 Cu1 O6 . . 82.67(9) ?
    Cl1 Cu1 O6 . . 98.54(8) ?
    C10 N1 C6 . . 119.4(2) ?
    C10 N1 Cu1 . . 125.70(16) ?
    C6 N1 Cu1 . . 114.87(16) ?
    C1 N2 C5 . . 119.5(2) ?
    C1 N2 Cu1 . . 125.61(17) ?
    C5 N2 Cu1 . . 114.73(16) ?
    O8 N3 O6 . . 120.4(3) ?
    O8 N3 O7 . . 120.8(3) ?
    O6 N3 O7 . . 118.8(3) ?
    Cu1 O1 H1WA . . 113(3) ?
    Cu1 O1 H1WB . . 118(3) ?
    H1WA O1 H1WB . . 110(4) ?
    C11 O2 H2A . . 106(3) ?
    C12 O5 H5A . . 116(3) ?
    N2 C1 C2 . . 122.3(2) ?
    N2 C1 H1 . . 118.9 ?
    C2 C1 H1 . . 118.9 ?
    C3 C2 C1 . . 118.4(2) ?
    C3 C2 H2 . . 120.8 ?
    C1 C2 H2 . . 120.8 ?
    C2 C3 C4 . . 119.9(2) ?
    C2 C3 C11 . . 121.1(2) ?
    C4 C3 C11 . . 119.0(2) ?
    C3 C4 C5 . . 118.5(2) ?
    C3 C4 H4 . . 120.8 ?
    C5 C4 H4 . . 120.8 ?
    N2 C5 C4 . . 121.5(2) ?
    N2 C5 C6 . . 114.76(19) ?
    C4 C5 C6 . . 123.8(2) ?
    N1 C6 C7 . . 121.6(2) ?
    N1 C6 C5 . . 114.4(2) ?
    C7 C6 C5 . . 124.0(2) ?
    C6 C7 C8 . . 118.9(2) ?
    C6 C7 H7 . . 120.5 ?
    C8 C7 H7 . . 120.5 ?
    C7 C8 C9 . . 119.5(2) ?
    C7 C8 C12 . . 118.5(2) ?
    C9 C8 C12 . . 122.0(2) ?
    C10 C9 C8 . . 118.6(2) ?
    C10 C9 H9 . . 120.7 ?
    C8 C9 H9 . . 120.7 ?
    N1 C10 C9 . . 121.9(2) ?
    N1 C10 H10 . . 119 ?
    C9 C10 H10 . . 119 ?
    O3 C11 O2 . . 124.3(2) ?
    O3 C11 C3 . . 123.3(2) ?
    O2 C11 C3 . . 112.3(2) ?
    O4 C12 O5 . . 124.2(2) ?
    O4 C12 C8 . . 122.1(2) ?
    O5 C12 C8 . . 113.7(2) ?
loop_
    _geom_torsion_atom_site_label_1
    _geom_torsion_atom_site_label_2
    _geom_torsion_atom_site_label_3
    _geom_torsion_atom_site_label_4
    _geom_torsion_site_symmetry_1
    _geom_torsion_site_symmetry_2
    _geom_torsion_site_symmetry_3
    _geom_torsion_site_symmetry_4
    _geom_torsion
    _geom_torsion_publ_flag
    N3 O6 Cu1 O1 . . . . -149.3(3) ?
    N3 O6 Cu1 N1 . . . . 119.1(3) ?
    N3 O6 Cu1 N2 . . . . 37.8(3) ?
    N3 O6 Cu1 Cl1 . . . . -57.9(3) ?
    O1 Cu1 N1 C10 . . . . 18.5(2) ?
    N2 Cu1 N1 C10 . . . . -176.4(2) ?
    Cl1 Cu1 N1 C10 . . . . -104.5(5) ?
    O6 Cu1 N1 C10 . . . . 100.7(2) ?
    O1 Cu1 N1 C6 . . . . -163.57(17) ?
    N2 Cu1 N1 C6 . . . . 1.50(16) ?
    Cl1 Cu1 N1 C6 . . . . 73.4(5) ?
    O6 Cu1 N1 C6 . . . . -81.41(17) ?
    O1 Cu1 N2 C1 . . . . -115.2(3) ?
    N1 Cu1 N2 C1 . . . . -178.8(2) ?
    Cl1 Cu1 N2 C1 . . . . 7.9(2) ?
    O6 Cu1 N2 C1 . . . . -89.9(2) ?
    O1 Cu1 N2 C5 . . . . 59.8(4) ?
    N1 Cu1 N2 C5 . . . . -3.82(17) ?
    Cl1 Cu1 N2 C5 . . . . -177.06(16) ?
    O6 Cu1 N2 C5 . . . . 85.14(19) ?
    Cu1 O6 N3 O8 . . . . 80.0(4) ?
    Cu1 O6 N3 O7 . . . . -100.2(3) ?
    C5 N2 C1 C2 . . . . -0.5(4) ?
    Cu1 N2 C1 C2 . . . . 174.3(2) ?
    N2 C1 C2 C3 . . . . -0.4(5) ?
    C1 C2 C3 C4 . . . . 1.0(4) ?
    C1 C2 C3 C11 . . . . -178.3(3) ?
    C2 C3 C4 C5 . . . . -0.6(4) ?
    C11 C3 C4 C5 . . . . 178.7(2) ?
    C1 N2 C5 C4 . . . . 0.8(4) ?
    Cu1 N2 C5 C4 . . . . -174.51(18) ?
    C1 N2 C5 C6 . . . . -179.3(2) ?
    Cu1 N2 C5 C6 . . . . 5.3(3) ?
    C3 C4 C5 N2 . . . . -0.3(4) ?
    C3 C4 C5 C6 . . . . 179.9(2) ?
    C10 N1 C6 C7 . . . . -0.6(3) ?
    Cu1 N1 C6 C7 . . . . -178.66(18) ?
    C10 N1 C6 C5 . . . . 178.9(2) ?
    Cu1 N1 C6 C5 . . . . 0.9(3) ?
    N2 C5 C6 N1 . . . . -4.1(3) ?
    C4 C5 C6 N1 . . . . 175.7(2) ?
    N2 C5 C6 C7 . . . . 175.4(2) ?
    C4 C5 C6 C7 . . . . -4.7(4) ?
    N1 C6 C7 C8 . . . . -0.1(4) ?
    C5 C6 C7 C8 . . . . -179.5(2) ?
    C6 C7 C8 C9 . . . . 0.3(4) ?
    C6 C7 C8 C12 . . . . 179.4(2) ?
    C7 C8 C9 C10 . . . . 0.2(4) ?
    C12 C8 C9 C10 . . . . -179.0(2) ?
    C6 N1 C10 C9 . . . . 1.1(4) ?
    Cu1 N1 C10 C9 . . . . 178.90(19) ?
    C8 C9 C10 N1 . . . . -0.8(4) ?
    C2 C3 C11 O3 . . . . -179.4(3) ?
    C4 C3 C11 O3 . . . . 1.3(4) ?
    C2 C3 C11 O2 . . . . 2.1(4) ?
    C4 C3 C11 O2 . . . . -177.3(2) ?
    C7 C8 C12 O4 . . . . -5.8(4) ?
    C9 C8 C12 O4 . . . . 173.4(3) ?
    C7 C8 C12 O5 . . . . 174.0(2) ?
    C9 C8 C12 O5 . . . . -6.9(4) ?
loop_
    _geom_hbond_atom_site_label_D
    _geom_hbond_atom_site_label_H
    _geom_hbond_atom_site_label_A
    _geom_hbond_site_symmetry_A
    _geom_hbond_distance_DH
    _geom_hbond_distance_HA
    _geom_hbond_distance_DA
    _geom_hbond_angle_DHA
    C7 H7 O3 2_766 0.93 2.45 3.376(3) 172.2
    C4 H4 O3 2_766 0.93 2.42 3.346(3) 178.6
    C2 H2 Cl1 2_665 0.93 2.7 3.590(3) 160
    C1 H1 Cl1 . 0.93 2.67 3.258(3) 122
    O5 H5A O7 2_656 0.790(18) 1.798(19) 2.582(3) 172(4)
    O2 H2A O4 2_766 0.77(4) 1.92(4) 2.676(3) 169(4)
    O1 H1WB O8 2 0.802(18) 2.10(2) 2.830(4) 152(4)
    O1 H1WA Cl1 2 0.819(18) 2.48(2) 3.220(2) 152(3)
