# Supplementary material for: Di-μ2-chlorido-bis­[aqua­(2,2′-bipyridine-4,4′-dicarboxylic acid-κ2 N,N′)(nitrato-κO)copper(II)]
Source: Acta Crystallogr Sect E Struct Rep Online. 2008 Nov 22;64(Pt 12):m1607–8. doi: 10.1107/S1600536808028511 (PMC2959964; doi:10.1107/S1600536808028511)
Supplement: Supplementary file 2 [file e-64-m1607-Isup2.hkl]

# 
# h,k,l, Fc-squared, Fo-squared, sigma(Fo-squared) and status flag 
# 
data_I
_shelx_title '                                       A in P-1' 
_shelx_refln_list_code          4 
_shelx_F_calc_maximum      256.06 
_exptl_crystal_F_000       426.00 
_reflns_d_resolution_high  0.7701 
 
loop_ 
 _symmetry_equiv_pos_as_xyz 
 'x, y, z' 
 '-x, -y, -z' 
 
_cell_length_a     6.9500 
_cell_length_b     8.1490 
_cell_length_c    13.5480 
_cell_angle_alpha  92.315 
_cell_angle_beta  103.384 
_cell_angle_gamma  98.556 
 
_shelx_F_squared_multiplier     1.000 
 
loop_ 
 _refln_index_h 
 _refln_index_k 
 _refln_index_l 
 _refln_F_squared_calc 
 _refln_F_squared_meas 
 _refln_F_squared_sigma 
 _refln_observed_status 
   1   0   0     2101.60     1913.48     89.69 o 
   2   0   0      207.00      225.87      8.21 o 
   3   0   0     1541.69     1524.19     63.77 o 
   4   0   0     1750.57     1829.68     27.27 o 
   5   0   0      146.08      143.25      4.23 o 
   6   0   0       57.65       60.21      2.36 o 
   7   0   0       16.43       19.48      2.83 o 
   8   0   0       34.94       34.42      1.51 o 
  -8   1   0       84.48       90.74      1.42 o 
  -7   1   0        1.31        5.47      2.55 o 
  -6   1   0       53.34       55.82      1.42 o 
  -5   1   0       40.43       44.29      2.80 o 
  -4   1   0      173.04      151.14      0.70 o 
  -3   1   0      863.62      937.18      7.71 o 
  -2   1   0      561.65      674.35     14.24 o 
  -1   1   0     1484.15     1454.08     75.28 o 
   0   1   0     6473.61     5763.32      2.31 o 
   1   1   0    12843.65    11566.74    162.71 o 
   2   1   0      255.31      259.29      5.41 o 
   3   1   0     1536.69     1605.35     11.23 o 
   4   1   0     5517.27     5744.29     57.81 o 
   5   1   0       83.83       70.82      2.11 o 
   6   1   0       35.15       33.26      0.72 o 
   7   1   0        5.55        7.95      1.35 o 
   8   1   0       32.02       36.57      3.47 o 
  -8   2   0       56.86       57.23      2.30 o 
  -7   2   0       56.60       58.90      1.20 o 
  -6   2   0        0.12        0.70      1.34 o 
  -5   2   0       41.22       35.10      0.71 o 
  -4   2   0       27.90       19.33      0.78 o 
  -3   2   0       68.14       49.23      0.47 o 
  -2   2   0     4568.14     4568.12     59.98 o 
  -1   2   0      306.31      274.15      5.05 o 
   0   2   0      279.87      310.23      0.52 o 
   1   2   0     3647.76     3539.27     72.52 o 
   2   2   0       55.56       82.31      1.69 o 
   3   2   0      390.51      366.52      6.93 o 
   4   2   0     1170.22     1223.51     61.53 o 
   5   2   0      419.63      410.30      8.72 o 
   6   2   0        3.66        8.80      3.82 o 
   7   2   0       23.10       19.99      1.21 o 
   8   2   0       26.66       25.90      1.20 o 
  -8   3   0      104.23       99.29      2.16 o 
  -7   3   0      149.74      152.17      6.19 o 
  -6   3   0        3.53        5.46      0.83 o 
  -5   3   0       70.41       56.93      1.03 o 
  -4   3   0      228.08      219.42      1.36 o 
  -3   3   0      872.64      845.58      4.97 o 
  -2   3   0        1.19        3.30      0.53 o 
  -1   3   0      521.78      589.49      9.28 o 
   0   3   0     1223.65     1212.34      1.10 o 
   1   3   0     5198.59     5073.09     52.07 o 
   2   3   0     1837.65     1983.96      6.52 o 
   3   3   0      608.16      694.61     17.72 o 
   4   3   0      575.12      571.44     13.11 o 
   5   3   0      860.02      893.90     22.29 o 
   6   3   0        1.69        1.57      0.79 o 
   7   3   0      137.68      137.12      2.44 o 
  -8   4   0       73.11       65.16      3.13 o 
  -7   4   0       92.60      103.44      1.80 o 
  -6   4   0        9.45        6.05      2.10 o 
  -5   4   0       42.04       41.30      1.25 o 
  -4   4   0      233.94      195.06      3.59 o 
  -3   4   0      716.79      659.06     17.35 o 
  -2   4   0       42.22       42.36      3.73 o 
  -1   4   0      478.15      488.43      9.48 o 
   0   4   0       11.02       15.45      0.56 o 
   1   4   0     3691.99     3767.17      2.91 o 
   2   4   0     1493.99     1490.81      1.71 o 
   3   4   0      186.51      186.26      2.94 o 
   4   4   0      201.01      223.90      1.94 o 
   5   4   0     1038.64     1056.41      8.82 o 
   6   4   0       23.35       25.89      2.49 o 
   7   4   0       19.05       24.54      1.80 o 
  -8   5   0       63.13       57.80      3.79 o 
  -7   5   0      211.40      215.49      2.81 o 
  -6   5   0       10.44       12.63      1.27 o 
  -5   5   0       75.02       79.81      1.33 o 
  -4   5   0      468.72      449.74      4.35 o 
  -3   5   0       23.04       21.66      0.66 o 
  -2   5   0      312.75      383.85      9.91 o 
  -1   5   0        9.16       10.25      0.70 o 
   0   5   0      389.64      415.16      0.79 o 
   1   5   0      429.57      451.53     10.49 o 
   2   5   0      198.13      213.47      3.48 o 
   3   5   0       12.14       11.50      0.66 o 
   4   5   0       13.62        9.69      0.84 o 
   5   5   0      531.27      553.69      1.24 o 
   6   5   0      452.59      429.07      1.90 o 
  -6   6   0      135.32      132.55      2.54 o 
  -5   6   0       55.71       65.17      3.22 o 
  -4   6   0      195.90      185.27      6.32 o 
  -3   6   0      377.04      370.21      5.10 o 
  -2   6   0      106.48      108.29      0.78 o 
  -1   6   0        5.29        8.14      0.86 o 
   0   6   0      505.41      525.72      9.15 o 
   1   6   0      296.04      288.60      6.47 o 
   2   6   0      133.95      129.96      0.95 o 
   3   6   0        3.96        5.38      2.15 o 
   4   6   0      135.84      151.48      7.43 o 
   5   6   0      185.67      164.08      0.99 o 
   6   6   0      146.01      138.35      4.41 o 
  -7   7   0      114.37      100.18      2.72 o 
  -6   7   0      219.87      232.40      1.61 o 
  -5   7   0       43.57       41.78      1.64 o 
  -4   7   0      267.06      271.82      8.79 o 
  -3   7   0      487.56      479.95      1.58 o 
  -2   7   0      405.71      418.71      1.65 o 
  -1   7   0        3.25       -1.08      1.08 o 
   0   7   0      122.58      146.97      3.20 o 
   1   7   0      263.30      314.05     11.73 o 
   2   7   0        2.99        1.17      0.91 o 
   3   7   0       90.92       92.00      1.72 o 
   4   7   0       15.17       15.00      1.07 o 
   5   7   0       24.39       20.25      2.25 o 
  -6   8   0      193.99      184.57      2.38 o 
  -5   8   0       11.43       16.73      1.77 o 
  -4   8   0      104.37      111.95      1.22 o 
  -3   8   0      369.89      350.91     10.76 o 
  -2   8   0      609.16      621.37      2.07 o 
  -1   8   0        0.46        2.42      1.07 o 
   0   8   0       62.88       69.10      1.54 o 
   1   8   0      337.42      318.38      5.88 o 
   2   8   0      176.65      206.71      5.03 o 
   3   8   0       21.01       15.37      2.37 o 
   4   8   0       97.58       96.04      1.74 o 
  -5   9   0       48.36       49.50      1.95 o 
  -4   9   0       20.85       21.00      3.12 o 
  -3   9   0      578.90      590.32      2.70 o 
  -2   9   0      102.46       92.37      1.49 o 
  -1   9   0        1.09        0.68      1.00 o 
   0   9   0       37.47       36.34      3.86 o 
   1   9   0       18.93       21.19      2.05 o 
   2   9   0      322.56      304.23     15.74 o 
   3   9   0       16.63       16.39      1.40 o 
  -4  10   0        3.42        1.84      1.80 o 
  -3  10   0      215.33      221.70      2.10 o 
  -2  10   0      333.67      320.52      2.19 o 
  -1  10   0       74.83       70.84      4.29 o 
   0  10   0        0.02        1.28      2.74 o 
   1  10   0       74.55       70.62      1.61 o 
  -1 -10   1      307.12      304.95      6.00 o 
   0 -10   1      155.29      148.94      1.95 o 
   1 -10   1        1.87        4.59      2.82 o 
   2 -10   1      118.31      108.79      1.80 o 
   3 -10   1       55.80       64.09      3.73 o 
   4 -10   1        3.02        7.27      1.89 o 
  -3  -9   1       11.11        9.93      2.64 o 
  -2  -9   1        1.02        1.72      1.56 o 
  -1  -9   1      541.34      489.68     39.11 o 
   0  -9   1      127.90      148.61      1.54 o 
   1  -9   1        6.39        3.37      1.05 o 
   2  -9   1      194.79      176.62      1.68 o 
   3  -9   1      359.52      343.60      2.07 o 
   4  -9   1        3.02       13.22      3.51 o 
   5  -9   1        0.40        4.48      2.49 o 
  -4  -8   1        2.94        2.16      1.20 o 
  -3  -8   1       81.37       92.73      3.28 o 
  -2  -8   1       15.42       17.97      1.94 o 
  -1  -8   1      308.08      319.05     11.75 o 
   0  -8   1      958.89      969.58     23.24 o 
   1  -8   1       40.92       35.80      1.18 o 
   2  -8   1      161.84      166.89      1.57 o 
   3  -8   1      896.89      842.22      2.75 o 
   4  -8   1      236.66      241.99      1.79 o 
   5  -8   1        0.52        1.79      1.24 o 
   6  -8   1        8.68       10.49      1.42 o 
  -5  -7   1       71.20       57.99      1.40 o 
  -4  -7   1       79.60       81.46      1.24 o 
  -3  -7   1       15.81       25.40      1.09 o 
  -2  -7   1       39.04       24.91      1.25 o 
  -1  -7   1      184.66      166.03      6.70 o 
   0  -7   1      409.19      411.18      6.33 o 
   1  -7   1      527.82      525.51      1.73 o 
   2  -7   1       61.36       65.26      2.43 o 
   3  -7   1      401.27      370.87     12.28 o 
   4  -7   1      690.91      681.68     20.51 o 
   5  -7   1        0.23        1.43      1.13 o 
   6  -7   1       57.50       65.62      1.95 o 
   7  -7   1       62.46       56.64      2.53 o 
  -6  -6   1       90.41       91.71      1.05 o 
  -5  -6   1      188.34      160.34      3.69 o 
  -4  -6   1      589.39      603.37     12.34 o 
  -3  -6   1       11.30       12.11      0.96 o 
  -2  -6   1       73.59       59.46      1.16 o 
  -1  -6   1      563.30      545.61     12.51 o 
   0  -6   1      651.54      683.89      1.05 o 
   2  -6   1       72.45       84.70      1.09 o 
   3  -6   1        1.96        4.18      1.58 o 
   4  -6   1     1066.19     1002.79     18.88 o 
   5  -6   1      331.01      349.04      1.78 o 
   6  -6   1      159.14      161.87      7.31 o 
   7  -6   1      101.35       99.61      4.09 o 
  -7  -5   1       45.24       45.22      1.26 o 
  -6  -5   1       57.90       51.32      2.02 o 
  -5  -5   1      960.30     1071.85     32.27 o 
  -4  -5   1     2084.20     2118.14     85.40 o 
  -3  -5   1       77.32       80.05      0.95 o 
  -2  -5   1      629.58      599.46     10.92 o 
  -1  -5   1      186.36      191.56      2.41 o 
   0  -5   1     1125.94     1167.73     14.10 o 
   1  -5   1      285.86      266.10      1.03 o 
   2  -5   1        1.86        7.05      3.04 o 
   3  -5   1      899.00      956.44      5.47 o 
   4  -5   1     1120.26     1043.12     33.99 o 
   5  -5   1      471.93      478.24      1.94 o 
   6  -5   1        7.99       12.25      1.52 o 
   7  -5   1      131.77      134.35      3.47 o 
   8  -5   1       79.91       88.26      3.97 o 
  -7  -4   1      116.12      106.84      6.69 o 
  -6  -4   1       17.66       15.39      1.09 o 
  -5  -4   1      765.12      714.03      6.82 o 
  -4  -4   1     1105.32     1239.94     27.51 o 
  -3  -4   1      717.72      715.71     19.98 o 
  -2  -4   1        5.92        6.94      0.46 o 
  -1  -4   1     1314.34     1337.18     16.67 o 
   0  -4   1      720.94      750.11      1.10 o 
   1  -4   1       12.98       16.94      1.23 o 
   2  -4   1      316.04      254.39      0.92 o 
   3  -4   1      122.84      100.38      1.31 o 
   4  -4   1      884.23      854.81     14.32 o 
   5  -4   1     1189.05     1160.10      2.06 o 
   6  -4   1      238.10      270.85      1.80 o 
   7  -4   1        4.86        6.84      1.25 o 
   8  -4   1      297.80      312.73      5.48 o 
  -8  -3   1      136.00      123.99      1.62 o 
  -7  -3   1      134.64      146.01      2.85 o 
  -6  -3   1       25.22       25.49      1.89 o 
  -5  -3   1      461.44      458.88      1.58 o 
  -4  -3   1     1003.58     1046.05     38.42 o 
  -3  -3   1      315.95      318.31      4.62 o 
  -2  -3   1       87.03      103.59      0.92 o 
  -1  -3   1     1068.06     1055.59      1.12 o 
   0  -3   1      600.82      556.05      0.80 o 
   1  -3   1      309.85      323.30      2.59 o 
   2  -3   1        1.62        1.08      0.42 o 
   3  -3   1        2.20        4.98      0.47 o 
   4  -3   1      107.85      107.43      0.96 o 
   5  -3   1     1295.92     1276.42     41.57 o 
   6  -3   1      398.52      409.22     14.70 o 
   7  -3   1       79.38       75.19      1.28 o 
   8  -3   1      253.44      268.57      5.10 o 
  -8  -2   1       39.26       36.59      1.21 o 
  -7  -2   1      230.03      216.31      4.44 o 
  -6  -2   1       94.69      107.06      3.04 o 
  -5  -2   1      242.13      231.04      4.63 o 
  -4  -2   1     1202.86     1280.04     50.69 o 
  -3  -2   1     4517.96     4589.16     66.91 o 
  -2  -2   1     1553.75     1758.44     32.92 o 
  -1  -2   1     1478.00     1391.47     22.16 o 
   0  -2   1      412.43      377.54      0.64 o 
   1  -2   1      726.24      677.39      8.84 o 
   2  -2   1      168.03      146.73      0.93 o 
   3  -2   1      249.05      252.61      8.86 o 
   4  -2   1       60.26       52.59      0.65 o 
   5  -2   1       48.28       41.57      1.89 o 
   6  -2   1      208.97      209.57      1.52 o 
   7  -2   1       16.14       14.62      1.20 o 
   8  -2   1      147.72      151.98      2.87 o 
  -8  -1   1       52.76       51.43      2.39 o 
  -7  -1   1      159.09      184.67     10.90 o 
  -6  -1   1      153.27      144.02      4.02 o 
  -5  -1   1       83.02       78.36      2.37 o 
  -4  -1   1     3505.20     3675.46     27.79 o 
  -3  -1   1     2270.95     2222.83     62.68 o 
  -2  -1   1     2192.78     2187.51      3.66 o 
  -1  -1   1       47.02       71.45      1.30 o 
   1  -1   1     4226.86     3702.95    242.50 o 
   2  -1   1      594.25      568.63      3.73 o 
   3  -1   1       47.57       34.46      2.13 o 
   4  -1   1      201.69      177.62      3.98 o 
   5  -1   1      542.52      561.58     19.08 o 
   6  -1   1       71.35       63.95      0.84 o 
   7  -1   1        2.64        4.26      1.14 o 
   8  -1   1       30.24       33.79      1.25 o 
  -8   0   1        8.28       11.63      1.25 o 
  -7   0   1       31.52       35.20      1.86 o 
  -6   0   1        3.01        4.85      1.08 o 
  -5   0   1      145.36      136.96     11.79 o 
  -4   0   1     2622.49     2565.10     45.83 o 
  -3   0   1     1187.25     1123.29     25.88 o 
  -2   0   1       11.25       15.48      0.89 o 
  -1   0   1      206.13      206.34      7.72 o 
   0   0   1     1124.49        0.05      0.58 o 
   1   0   1     1292.79     1232.90     27.22 o 
   2   0   1      552.17      676.45      0.94 o 
   3   0   1      146.13      162.74      2.16 o 
   4   0   1      216.82      194.54      2.24 o 
   5   0   1      363.22      357.69     12.93 o 
   6   0   1        2.10        2.02      0.76 o 
   7   0   1      121.24      115.66      3.15 o 
   8   0   1        4.44        2.51      1.10 o 
  -8   1   1        4.12        2.05      1.30 o 
  -7   1   1       59.41       61.14      2.08 o 
  -6   1   1      136.60      128.72      3.70 o 
  -5   1   1       11.27       15.54      0.71 o 
  -4   1   1       53.97       41.01      3.07 o 
  -3   1   1     2163.78     2138.34      2.41 o 
  -2   1   1      961.40     1108.33      1.24 o 
  -1   1   1      191.39      182.29      0.40 o 
   0   1   1      281.04      255.83      4.24 o 
   1   1   1     1198.87     1269.43     15.36 o 
   2   1   1     1368.01     1420.68     27.27 o 
   3   1   1      555.10      502.07      2.29 o 
   4   1   1       43.28       49.78      0.62 o 
   5   1   1       63.22       53.65      2.40 o 
   6   1   1        2.89        4.66      0.74 o 
   7   1   1       11.24       10.43      1.04 o 
   8   1   1        0.94        2.99      4.19 o 
  -8   2   1        3.62        3.34      2.09 o 
  -7   2   1       79.48       89.92      2.07 o 
  -6   2   1      203.92      205.46      4.34 o 
  -5   2   1        2.20        3.31      0.88 o 
  -4   2   1      232.36      248.89      1.22 o 
  -3   2   1     2685.07     2548.87      2.05 o 
  -2   2   1     6841.41     7085.72      4.33 o 
  -1   2   1      754.24      780.06      8.78 o 
   0   2   1     5071.44     4910.48      2.48 o 
   1   2   1     2855.88     2853.62     63.29 o 
   2   2   1     4153.03     4116.94     27.29 o 
   3   2   1       15.90        7.91      0.74 o 
   4   2   1      218.33      190.78      5.91 o 
   5   2   1      162.95      179.34      1.34 o 
   6   2   1      157.91      152.40      6.38 o 
   7   2   1       68.45       62.77      2.02 o 
   8   2   1      104.81      102.23      2.71 o 
  -8   3   1       23.97       24.63      1.33 o 
  -7   3   1        3.50        3.64      1.03 o 
  -6   3   1       49.14       53.04      1.21 o 
  -5   3   1       55.78       57.61      1.80 o 
  -4   3   1       37.76       29.31      0.83 o 
  -3   3   1      665.86      650.01      7.68 o 
  -2   3   1     2227.53     2231.86     16.59 o 
  -1   3   1      155.78      137.15      3.79 o 
   0   3   1      887.32     1015.23      1.00 o 
   1   3   1     8399.18     8500.08     87.78 o 
   2   3   1     3493.70     3806.63     29.34 o 
   3   3   1        0.69        0.62      0.79 o 
   4   3   1      682.76      722.53     18.41 o 
   5   3   1      212.53      201.47      6.18 o 
   6   3   1      121.16      127.21      1.34 o 
   7   3   1       28.56       29.56      1.51 o 
  -8   4   1       63.69       62.69      4.44 o 
  -7   4   1      263.87      260.29      6.28 o 
  -6   4   1        4.56        7.98      1.06 o 
  -5   4   1        0.43        2.68      1.56 o 
  -4   4   1      122.88      137.46      1.00 o 
  -3   4   1      200.87      211.34      1.76 o 
  -2   4   1     1795.71     1833.76      2.01 o 
  -1   4   1      193.64      210.62      1.56 o 
   0   4   1       84.34       73.06      0.57 o 
   1   4   1      674.35      617.32     14.51 o 
   2   4   1     2790.18     2617.77    111.03 o 
   3   4   1      149.80      161.27      4.44 o 
   4   4   1        6.56        6.18      0.68 o 
   5   4   1      241.87      256.09      1.11 o 
   6   4   1      278.06      258.38      4.43 o 
   7   4   1        1.39        0.11      0.97 o 
  -8   5   1      130.64      134.67      1.77 o 
  -7   5   1      274.51      253.59      8.48 o 
  -6   5   1      120.38      128.17      3.16 o 
  -5   5   1        1.45        3.70      4.17 o 
  -4   5   1       41.77       40.17      1.07 o 
  -3   5   1       80.73       81.89      2.28 o 
  -2   5   1      515.52      489.38      8.01 o 
  -1   5   1     1286.21     1391.92      2.78 o 
   0   5   1       17.45       23.60      2.74 o 
   1   5   1     1354.01     1366.25     29.99 o 
   2   5   1     2540.01     2613.42     10.73 o 
   3   5   1      668.78      631.37      8.06 o 
   4   5   1        3.65        2.53      0.73 o 
   5   5   1      354.63      343.91      8.47 o 
   6   5   1      135.76      121.55      1.31 o 
  -8   6   1       43.37       50.04      3.04 o 
  -7   6   1      120.72      111.38      2.80 o 
  -6   6   1      185.46      175.95      5.71 o 
  -5   6   1      214.32      225.76      2.26 o 
  -4   6   1        5.05        9.22      1.12 o 
  -3   6   1       23.14       20.18      2.88 o 
  -2   6   1      165.53      164.48      1.16 o 
  -1   6   1      628.44      621.74      1.49 o 
   0   6   1      244.19      235.96      2.64 o 
   1   6   1       64.12       66.51      3.17 o 
   2   6   1     2412.30     2333.50     30.90 o 
   3   6   1     2091.26     2289.06     24.08 o 
   4   6   1        0.14        4.31      1.58 o 
   5   6   1      255.30      245.84      2.61 o 
   6   6   1      157.17      144.75      1.64 o 
  -7   7   1      119.73      114.38      3.61 o 
  -6   7   1      263.01      242.86      3.70 o 
  -5   7   1        2.02        7.89      2.11 o 
  -4   7   1        9.00       12.94      1.35 o 
  -3   7   1       40.36       37.74      1.60 o 
  -2   7   1       80.24       82.42      2.10 o 
  -1   7   1     1071.26      983.57      2.10 o 
   0   7   1        1.62        1.83      2.55 o 
   1   7   1       39.58       41.00      2.61 o 
   2   7   1      566.94      565.35      4.62 o 
   3   7   1      764.03      737.91     24.84 o 
   4   7   1      112.67      118.65      1.27 o 
   5   7   1       79.09       81.14      1.22 o 
  -6   8   1      189.93      179.73      2.15 o 
  -5   8   1       46.55       48.69      4.08 o 
  -4   8   1        0.91       -0.04      1.05 o 
  -3   8   1      262.55      272.05     14.82 o 
  -2   8   1      164.44      155.32      1.44 o 
  -1   8   1      181.04      168.97      2.26 o 
   0   8   1       35.96       27.83      3.05 o 
   1   8   1       14.38       26.47      2.74 o 
   2   8   1       80.43       97.43      3.84 o 
   3   8   1      258.92      233.05      4.78 o 
   4   8   1        8.06        7.79      1.86 o 
  -5   9   1      184.58      175.00      1.93 o 
  -4   9   1        6.88       14.93      2.74 o 
  -3   9   1        2.18        1.57      1.58 o 
  -2   9   1      300.24      299.99      1.75 o 
  -1   9   1       39.95       43.84      1.38 o 
   0   9   1        5.63        8.08      2.70 o 
   1   9   1       21.26       24.17      2.73 o 
   2   9   1       13.42        7.51      1.01 o 
   3   9   1       42.72       32.85      1.16 o 
  -3  10   1       36.63       38.99      1.80 o 
  -2  10   1      100.02      109.36      1.65 o 
  -1  10   1      187.14      166.66     10.87 o 
   0  10   1        1.56        2.48      2.47 o 
   1  10   1        2.22        4.53      2.58 o 
  -1 -10   2      351.15      381.56      4.26 o 
   0 -10   2      243.41      227.00      5.07 o 
   1 -10   2        5.11        4.24      2.34 o 
   2 -10   2       44.12       48.34      1.76 o 
   3 -10   2       49.50       49.72      1.82 o 
  -3  -9   2       71.05       66.75      3.11 o 
  -2  -9   2        9.85       11.77      3.49 o 
  -1  -9   2      374.63      385.00      6.55 o 
   0  -9   2      537.31      595.66      4.24 o 
   1  -9   2      259.57      204.02      7.91 o 
   2  -9   2        0.20        5.56      1.53 o 
   3  -9   2       84.19       75.09      1.74 o 
   4  -9   2      139.81      146.43      1.98 o 
   5  -9   2       31.65       28.57      3.81 o 
  -4  -8   2      281.81      246.48      2.04 o 
  -3  -8   2       65.61       72.25      1.41 o 
  -2  -8   2       34.06       32.72      2.44 o 
  -1  -8   2      128.25      152.09      6.16 o 
   0  -8   2      259.88      228.93      4.91 o 
   1  -8   2      757.65      747.35      6.94 o 
   2  -8   2        0.80        2.11      1.41 o 
   3  -8   2      290.20      254.84      1.78 o 
   4  -8   2      171.19      175.86      1.37 o 
   5  -8   2       73.26       83.48      3.75 o 
   6  -8   2        3.79        3.31      1.38 o 
  -4  -7   2      154.72      178.80      2.73 o 
  -2  -7   2       15.15       25.18      1.55 o 
  -1  -7   2       12.64        8.82      1.86 o 
   0  -7   2     1358.60     1426.13     22.48 o 
   1  -7   2      735.71      720.17      2.06 o 
   2  -7   2       24.94       20.44      1.24 o 
   3  -7   2      139.49      144.70      7.01 o 
   4  -7   2      440.91      421.81      3.05 o 
   5  -7   2      366.71      384.88      3.80 o 
   6  -7   2       24.55       27.96      1.29 o 
   7  -7   2       30.55       28.37      1.41 o 
  -6  -6   2        3.70        4.01      1.28 o 
  -5  -6   2        3.41        2.88      2.60 o 
  -4  -6   2        9.30        8.67      0.58 o 
  -3  -6   2      819.16      872.88      1.94 o 
  -2  -6   2      139.34      169.07      0.89 o 
  -1  -6   2       20.99       16.21      2.08 o 
   0  -6   2     1556.52     1756.41     19.40 o 
   1  -6   2     2096.18     2159.24      3.09 o 
   2  -6   2      130.52      136.51      1.11 o 
   3  -6   2      335.92      357.66      8.57 o 
   4  -6   2      680.08      634.03      2.76 o 
   5  -6   2      423.99      423.87      7.04 o 
   6  -6   2       13.74       14.27      1.24 o 
   7  -6   2       63.55       67.67      1.34 o 
  -7  -5   2       44.46       38.48      2.56 o 
  -6  -5   2        8.25       12.21      1.10 o 
  -5  -5   2        5.47        7.85      0.93 o 
  -4  -5   2      113.71      114.05      1.93 o 
  -3  -5   2      337.65      338.57      1.73 o 
  -2  -5   2      405.69      403.47     17.32 o 
  -1  -5   2       19.91       22.80      1.35 o 
   0  -5   2       91.43      109.20      1.62 o 
   1  -5   2     2740.75     2632.61      3.08 o 
   2  -5   2      267.81      232.43      1.12 o 
   3  -5   2        3.55        7.50      0.64 o 
   4  -5   2     1004.90      932.52     15.17 o 
   5  -5   2      272.85      257.38      4.04 o 
   6  -5   2       37.13       43.37      2.10 o 
   7  -5   2       19.03       20.95      1.68 o 
   8  -5   2       67.44       72.72      2.63 o 
  -7  -4   2      144.58      143.02      1.79 o 
  -6  -4   2        1.10        3.08      1.66 o 
  -5  -4   2       46.81       40.42      1.32 o 
  -4  -4   2        2.08        3.42      1.33 o 
  -3  -4   2       71.53       75.31      1.02 o 
  -2  -4   2      999.68      993.44     12.85 o 
  -1  -4   2        0.11        2.23      1.68 o 
   0  -4   2      749.54     1021.71      1.34 o 
   1  -4   2       14.30       20.53      0.68 o 
   2  -4   2     2364.53     2269.19     23.19 o 
   3  -4   2       66.09       67.73      1.47 o 
   4  -4   2      349.84      349.29      1.43 o 
   5  -4   2      846.41      808.27     20.44 o 
   6  -4   2      148.77      145.72      4.56 o 
   7  -4   2       19.40       17.10      1.47 o 
   8  -4   2       64.84       68.80      1.39 o 
  -8  -3   2       30.86       25.61      4.87 o 
  -7  -3   2      337.96      349.15      4.78 o 
  -6  -3   2       69.54       73.29      1.65 o 
  -5  -3   2      628.90      668.12     26.13 o 
  -4  -3   2      771.05      723.68     13.14 o 
  -3  -3   2      798.98      856.26      7.18 o 
  -2  -3   2      396.20      409.60      2.30 o 
  -1  -3   2      376.13      400.45      6.60 o 
   0  -3   2        3.01        2.52      0.48 o 
   1  -3   2      630.24      564.24      2.78 o 
   2  -3   2     3031.56     3003.25     42.15 o 
   3  -3   2      730.77      717.28     11.06 o 
   4  -3   2      351.98      390.78     10.53 o 
   5  -3   2      637.56      627.43     10.57 o 
   6  -3   2      256.46      246.95      4.37 o 
   7  -3   2        5.10        3.77      2.13 o 
   8  -3   2       34.77       43.01      1.33 o 
  -8  -2   2       12.35       13.48      1.42 o 
  -7  -2   2      378.57      374.04      9.45 o 
  -6  -2   2      230.28      237.73      8.23 o 
  -5  -2   2        0.32        0.76      0.66 o 
  -4  -2   2     1011.57     1075.31     10.83 o 
  -3  -2   2     2447.18     2448.55     15.79 o 
  -2  -2   2     1236.54     1204.01      8.09 o 
  -1  -2   2     1748.21     1790.43      8.02 o 
   1  -2   2      631.42      570.58      5.17 o 
   2  -2   2     2141.97     2130.14     17.78 o 
   3  -2   2      206.64      175.58      2.22 o 
   4  -2   2       67.74       58.68      1.55 o 
   5  -2   2      677.31      666.99     14.26 o 
   6  -2   2      707.08      672.99      6.59 o 
   7  -2   2        2.05        5.25      1.98 o 
   8  -2   2       47.19       44.63      1.12 o 
  -8  -1   2       22.61       18.59      1.65 o 
  -7  -1   2      265.92      294.54     20.96 o 
  -6  -1   2      444.73      433.12      4.70 o 
  -5  -1   2       23.14       28.54      0.67 o 
  -4  -1   2      172.49      147.43      1.71 o 
  -3  -1   2     1615.33     1646.24     59.61 o 
  -2  -1   2       32.89       37.09      0.48 o 
  -1  -1   2      403.17      335.08     13.14 o 
   0  -1   2     7088.39     6684.55      3.57 o 
   1  -1   2        4.58       19.86      0.28 o 
   2  -1   2       96.11      100.74      0.57 o 
   3  -1   2      773.47      731.20      1.55 o 
   4  -1   2        1.44        2.07      0.84 o 
   5  -1   2      366.05      382.92     13.81 o 
   6  -1   2      601.95      612.63     24.86 o 
   7  -1   2      123.28      130.05      6.67 o 
   8  -1   2        5.95       10.18      1.24 o 
  -8   0   2        1.06        4.38      1.63 o 
  -7   0   2       61.76       63.63      7.18 o 
  -6   0   2     1206.86     1309.37     71.42 o 
  -5   0   2     1057.39     1060.76      1.99 o 
  -4   0   2      357.68      324.91      5.61 o 
  -3   0   2     6704.17     6585.16     13.81 o 
  -2   0   2       93.37       89.85      2.76 o 
  -1   0   2     1146.40     1167.60     80.90 o 
   0   0   2      400.43      392.64      0.36 o 
   1   0   2     1605.23     1580.76     16.16 o 
   2   0   2      569.91      615.55     17.11 o 
   3   0   2       15.81       15.14      0.44 o 
   4   0   2       76.29       81.24      2.53 o 
   5   0   2       68.12       68.73      3.58 o 
   6   0   2      287.83      304.03      9.66 o 
   7   0   2      214.85      199.86      9.43 o 
   8   0   2        6.63        7.45      1.11 o 
  -8   1   2       23.39       21.30      3.92 o 
  -7   1   2      119.43      119.62      2.87 o 
  -6   1   2      699.44      712.34     36.01 o 
  -4   1   2        0.50        0.49      0.51 o 
  -3   1   2     2354.36     2452.33     13.88 o 
  -2   1   2    65565.92    48518.72     14.96 o 
  -1   1   2     2815.98     2525.15     28.77 o 
   0   1   2      178.30      178.63      8.34 o 
   1   1   2     3502.61     3694.91    119.66 o 
   2   1   2      512.10      483.16      8.34 o 
   3   1   2      306.96      327.05      4.03 o 
   4   1   2        6.81       10.07      0.54 o 
   5   1   2      117.49      120.32      1.94 o 
   6   1   2      101.94      101.08      1.84 o 
   7   1   2      237.60      247.32      2.29 o 
   8   1   2       11.45       10.19      2.92 o 
  -8   2   2       24.38       31.30      1.64 o 
  -7   2   2       10.84       13.69      2.78 o 
  -6   2   2      317.17      324.62      1.53 o 
  -5   2   2      436.30      450.60      2.06 o 
  -4   2   2      166.19      186.73      0.85 o 
  -3   2   2     2034.36     2210.36      2.33 o 
  -2   2   2     8550.11     8358.08    184.33 o 
  -1   2   2     7606.24     7225.54    184.40 o 
   0   2   2     2563.10     2487.55     49.42 o 
   1   2   2      886.12      930.51     16.07 o 
   2   2   2    11968.10    12051.14     78.45 o 
   3   2   2       88.76       86.83      1.07 o 
   4   2   2       75.24       67.11      1.07 o 
   5   2   2        8.50        5.37      0.99 o 
   6   2   2      121.48      110.08      3.09 o 
   7   2   2      247.43      247.12      3.14 o 
  -8   3   2        9.81       10.12      1.54 o 
  -7   3   2        1.65        2.92      1.03 o 
  -6   3   2       77.56       75.10      1.44 o 
  -5   3   2       45.31       34.05      1.05 o 
  -4   3   2      834.90      831.38     11.85 o 
  -3   3   2      158.61      138.28      1.41 o 
  -2   3   2     1532.36     1530.16      3.36 o 
  -1   3   2     1648.35     1596.30     33.10 o 
   0   3   2     1057.45     1196.52      1.22 o 
   1   3   2      716.70      729.78     12.30 o 
   2   3   2     2152.89     2269.52      9.95 o 
   3   3   2      340.75      378.20      1.76 o 
   4   3   2       36.27       40.52      0.95 o 
   5   3   2        0.63        1.08      0.76 o 
   6   3   2       13.15       17.36      1.39 o 
   7   3   2      102.28       86.97      1.36 o 
  -8   4   2        0.44        2.76      4.73 o 
  -7   4   2        2.90        2.78      1.05 o 
  -6   4   2       30.84       31.75      1.66 o 
  -5   4   2      313.29      292.30      1.53 o 
  -4   4   2      155.79      154.37      4.94 o 
  -3   4   2       55.47       62.47      0.57 o 
  -2   4   2     2366.15     2335.56     24.34 o 
  -1   4   2     2010.66     2070.85      1.74 o 
   0   4   2      902.02      909.29      3.98 o 
   1   4   2     1248.00     1378.22     19.39 o 
   2   4   2     1059.56     1065.19      2.33 o 
   3   4   2      833.96      871.56      4.25 o 
   4   4   2       30.65       33.25      1.00 o 
   5   4   2      151.64      146.63      1.25 o 
   6   4   2      187.13      171.59      3.50 o 
   7   4   2        4.77        6.34      0.92 o 
  -8   5   2        0.59        2.62      1.97 o 
  -7   5   2        6.08        9.31      5.84 o 
  -6   5   2        8.57        7.15      1.39 o 
  -5   5   2      262.80      250.13      8.31 o 
  -4   5   2       65.57       61.15      1.13 o 
  -3   5   2      106.40      110.87      1.57 o 
  -2   5   2      153.94      153.38      1.50 o 
  -1   5   2     3962.44     4092.48    107.35 o 
   0   5   2      891.63      889.82      6.96 o 
   1   5   2       21.69       26.99      2.07 o 
   2   5   2      568.48      632.95     10.46 o 
   3   5   2     1282.58     1312.20     35.29 o 
   4   5   2        5.06        6.38      1.06 o 
   5   5   2      135.85      129.31      2.06 o 
   6   5   2       22.30       22.68      0.84 o 
  -8   6   2        5.57        6.63      2.03 o 
  -7   6   2       12.51       11.16      1.28 o 
  -6   6   2       24.06       18.52      3.96 o 
  -5   6   2       55.62       57.06      1.08 o 
  -4   6   2       32.48       37.52      0.85 o 
  -3   6   2       41.04       47.81      0.73 o 
  -2   6   2       57.12       59.84      2.82 o 
  -1   6   2      979.02      921.13      2.69 o 
   0   6   2      461.54      459.44      3.36 o 
   1   6   2      119.32      112.26      2.75 o 
   2   6   2       24.60       21.19      1.41 o 
   3   6   2      893.80      968.38     14.32 o 
   4   6   2      724.67      679.83      2.51 o 
   5   6   2       40.26       41.43      1.32 o 
  -7   7   2       50.85       56.95      1.37 o 
  -6   7   2       16.73       16.21      1.73 o 
  -5   7   2       26.96       34.08      1.07 o 
  -4   7   2       20.68       21.70      1.32 o 
  -3   7   2       10.48       12.92      1.56 o 
  -2   7   2      109.00      113.07      0.79 o 
  -1   7   2        3.29        4.93      0.86 o 
   0   7   2       18.25       16.52      1.41 o 
   1   7   2      102.15       91.58      2.47 o 
   2   7   2      271.75      282.49      7.26 o 
   3   7   2      380.98      355.05      3.26 o 
   4   7   2      284.38      290.61     13.06 o 
   5   7   2        0.11        2.94      0.84 o 
  -6   8   2       87.41       82.84      2.46 o 
  -5   8   2       46.14       43.01      1.14 o 
  -4   8   2       49.53       50.15      1.06 o 
  -3   8   2        0.08        3.45      2.61 o 
  -2   8   2      111.02      113.15      1.28 o 
  -1   8   2       27.91       37.61      1.86 o 
   0   8   2       14.13       12.68      1.91 o 
   1   8   2       83.09       98.83      2.03 o 
   2   8   2      124.87      123.70      4.07 o 
   3   8   2      107.09       95.62      3.11 o 
   4   8   2       79.65       51.84      2.62 o 
  -5   9   2       58.73       51.88      1.92 o 
  -4   9   2      139.74      147.84      2.08 o 
  -3   9   2       27.14       22.35      1.42 o 
  -1   9   2       93.64       89.60      1.22 o 
   0   9   2      160.96      175.57      4.66 o 
   1   9   2       71.84       59.42      6.12 o 
   2   9   2       58.98       70.24      2.31 o 
  -4  10   2       19.73       24.29      1.80 o 
  -3  10   2       12.64       13.09      1.57 o 
  -2  10   2       33.41       41.66      1.51 o 
  -1  10   2        1.03        1.17      1.94 o 
   0  10   2      208.60      206.22      4.53 o 
  -1 -10   3       92.82       99.84      3.53 o 
   0 -10   3       21.20       22.35      1.85 o 
   1 -10   3        4.18        6.83      3.87 o 
   2 -10   3       13.04       15.87      1.78 o 
   3 -10   3        0.33       -1.78      1.78 o 
  -3  -9   3      206.08      193.42      4.36 o 
  -2  -9   3      160.58      161.56      2.40 o 
  -1  -9   3       50.00       46.64      3.08 o 
   0  -9   3      220.10      246.41      3.95 o 
   1  -9   3       36.46       37.89      2.18 o 
   2  -9   3        8.41       10.10      1.58 o 
   3  -9   3       89.10       69.67      1.77 o 
   4  -9   3        2.01        7.40      1.80 o 
   5  -9   3        8.29        3.35      1.98 o 
  -4  -8   3       24.19       19.70      1.42 o 
  -3  -8   3      520.10      534.95      5.71 o 
  -2  -8   3      110.34      119.05      1.55 o 
  -1  -8   3       57.88       53.23      8.10 o 
   0  -8   3      381.31      351.14      7.75 o 
   1  -8   3      376.04      395.42      1.12 o 
   2  -8   3        2.21        3.48      1.35 o 
   3  -8   3       34.77       33.06      3.05 o 
   4  -8   3        0.74       -0.69      1.16 o 
   5  -8   3       95.49       77.50      1.65 o 
   6  -8   3       16.74       15.83      1.35 o 
  -5  -7   3       91.50      100.47      1.61 o 
  -4  -7   3       59.63       68.59      1.40 o 
  -3  -7   3      641.75      629.05      1.99 o 
  -2  -7   3     1147.94     1254.37      2.45 o 
  -1  -7   3      177.49      155.99      6.26 o 
   0  -7   3      611.20      634.33      8.27 o 
   1  -7   3     1895.17     1908.64      3.04 o 
   2  -7   3      254.67      249.59      1.57 o 
   4  -7   3        9.85        6.43      1.24 o 
   5  -7   3        4.49        4.00      1.14 o 
   6  -7   3       65.05       61.53      1.57 o 
  -6  -6   3       25.52       24.17      1.22 o 
  -5  -6   3        0.75        1.94      2.16 o 
  -4  -6   3       46.13       37.82      0.65 o 
  -3  -6   3       24.54       36.07      1.16 o 
  -2  -6   3      218.58      206.05      1.20 o 
  -1  -6   3      504.87      554.44      3.33 o 
   0  -6   3      434.74      426.83     14.08 o 
   1  -6   3     1752.06     1686.15      2.73 o 
   2  -6   3     1088.59     1106.57      2.11 o 
   3  -6   3      112.72      126.87      1.75 o 
   4  -6   3      130.36      129.68      1.54 o 
   5  -6   3      156.30      143.03      1.95 o 
   6  -6   3       76.88       84.57      1.08 o 
   7  -6   3        0.38        1.73      3.02 o 
  -7  -5   3       33.94       28.62      1.21 o 
  -6  -5   3      244.35      253.85     17.34 o 
  -5  -5   3       24.55       21.05      1.55 o 
  -4  -5   3      189.01      180.14      1.22 o 
  -3  -5   3      385.37      381.97      1.84 o 
  -2  -5   3      913.97      901.93      1.57 o 
  -1  -5   3      405.77      356.58      7.49 o 
   0  -5   3      639.70      673.38      5.12 o 
   1  -5   3       36.90       31.52      0.86 o 
   2  -5   3     1884.94     1786.96     38.04 o 
   3  -5   3      355.93      352.72      1.30 o 
   4  -5   3      916.22      922.72      2.16 o 
   5  -5   3      230.33      202.20      1.89 o 
   6  -5   3       24.29       28.73      1.30 o 
   7  -5   3        2.12        4.33      3.19 o 
  -7  -4   3      216.75      220.59      4.18 o 
  -6  -4   3     1122.12     1092.05     10.32 o 
  -5  -4   3      160.29      171.66      4.38 o 
  -4  -4   3      406.76      433.20     14.46 o 
  -3  -4   3       22.85       23.97      2.16 o 
  -2  -4   3     2824.79     2883.42    152.82 o 
  -1  -4   3      626.94      582.41      1.12 o 
   0  -4   3      262.70      242.15      0.86 o 
   1  -4   3     2336.00     2582.30      2.65 o 
   2  -4   3     2800.98     2673.62     29.30 o 
   3  -4   3     1096.14     1095.87     12.39 o 
   4  -4   3      152.29      156.12      6.03 o 
   5  -4   3      537.38      528.52      1.88 o 
   6  -4   3      114.39      105.95      1.45 o 
   7  -4   3        2.08        2.57      2.56 o 
   8  -4   3       65.79       73.87      1.67 o 
  -8  -3   3       29.15       25.07      1.82 o 
  -7  -3   3      333.33      317.00      2.21 o 
  -6  -3   3      428.58      472.30     15.48 o 
  -5  -3   3      167.86      158.55      7.42 o 
  -4  -3   3        6.77        5.46      1.16 o 
  -3  -3   3      154.04      157.60      0.80 o 
  -2  -3   3     2131.50     2161.43     78.15 o 
   1  -3   3      482.70      442.04      0.99 o 
   2  -3   3     4126.04     4062.64     84.19 o 
   3  -3   3     3108.63     3099.87     61.42 o 
   4  -3   3       12.77       20.75      0.76 o 
   5  -3   3       34.58       35.63      4.54 o 
   6  -3   3      756.29      761.47      9.48 o 
   7  -3   3       87.52       95.27      4.36 o 
   8  -3   3       13.18       16.24      1.57 o 
  -8  -2   3       31.87       30.49      1.41 o 
  -7  -2   3      192.30      198.97      6.25 o 
  -6  -2   3      276.20      276.01     18.51 o 
  -5  -2   3       49.64       54.47      1.79 o 
  -4  -2   3       77.36       87.56      1.42 o 
  -3  -2   3      310.54      312.19      1.33 o 
  -2  -2   3      415.95      369.52      7.16 o 
  -1  -2   3      620.02      667.01      6.80 o 
   0  -2   3      163.27      136.72      0.30 o 
   1  -2   3      138.56      185.66      0.54 o 
   2  -2   3     1145.65     1062.77     23.95 o 
   3  -2   3     4323.58     4335.86     45.44 o 
   4  -2   3      926.88     1026.51     29.90 o 
   5  -2   3      607.38      613.30     14.08 o 
   6  -2   3      873.82      878.31     17.93 o 
   7  -2   3      544.84      552.18      5.28 o 
   8  -2   3       37.08       38.65      2.25 o 
  -8  -1   3        0.02        0.73      1.23 o 
  -7  -1   3      233.68      240.00      2.34 o 
  -6  -1   3      195.73      197.54      4.67 o 
  -5  -1   3      896.09      911.15     29.63 o 
  -4  -1   3      610.47      574.05      6.73 o 
  -3  -1   3     1067.41     1041.89      8.12 o 
  -2  -1   3       41.14       46.65      0.37 o 
  -1  -1   3     1073.53     1042.48      8.13 o 
   0  -1   3        2.42       11.40      1.21 o 
   1  -1   3     1472.23     1366.39      9.38 o 
   2  -1   3      140.49      133.56      5.22 o 
   3  -1   3      196.95      178.12      4.52 o 
   4  -1   3      577.06      549.00     14.11 o 
   5  -1   3      351.21      345.34      3.33 o 
   6  -1   3      691.52      712.79      7.72 o 
   7  -1   3      902.85      856.45     15.74 o 
   8  -1   3       26.80       25.40      2.36 o 
  -8   0   3       26.43       27.87      1.27 o 
  -7   0   3      241.77      247.32     12.56 o 
  -6   0   3      912.40      917.17      8.06 o 
  -5   0   3      874.81      814.66     27.09 o 
  -4   0   3      409.12      375.80      1.84 o 
  -3   0   3     2043.36     1967.11      1.31 o 
  -2   0   3      136.71      186.03      0.61 o 
  -1   0   3     2695.71     2732.01     96.77 o 
   0   0   3      108.77      113.38      0.23 o 
   1   0   3      268.07      313.71      2.12 o 
   2   0   3       14.58       49.49      0.94 o 
   3   0   3     2113.05     2251.52     46.00 o 
   4   0   3      422.62      415.85     12.22 o 
   5   0   3      129.07      123.16      6.23 o 
   6   0   3      360.00      395.07     10.91 o 
   7   0   3       56.52       55.74      2.05 o 
   8   0   3      102.39       93.45      2.86 o 
  -8   1   3        0.62        3.40      2.51 o 
  -7   1   3       17.99       22.91      1.56 o 
  -6   1   3     1081.23     1030.36      3.40 o 
  -5   1   3      451.25      435.54      1.25 o 
  -4   1   3       24.00       17.62      0.76 o 
  -3   1   3      907.62      944.46      7.31 o 
  -2   1   3     2094.19     2206.89      2.70 o 
  -1   1   3       52.42       34.53      3.32 o 
   0   1   3        7.44       23.32      0.41 o 
   1   1   3      150.99      160.68      0.87 o 
   2   1   3       50.08       32.12      0.86 o 
   3   1   3      889.01      839.39      7.01 o 
   4   1   3      441.38      467.84     17.66 o 
   5   1   3      154.82      146.40      0.72 o 
   6   1   3       73.68       69.65      0.87 o 
   7   1   3      418.03      465.61      4.94 o 
  -9   2   3        9.25       12.13      2.33 o 
  -8   2   3       46.39       47.52      1.24 o 
  -7   2   3        6.76        7.36      1.85 o 
  -6   2   3      338.62      344.37      2.83 o 
  -5   2   3      707.47      662.78     16.40 o 
  -4   2   3     1142.62     1348.45     43.48 o 
  -3   2   3       19.75       18.16      0.60 o 
  -2   2   3     1138.54     1074.89      0.90 o 
  -1   2   3      169.42      143.40      8.84 o 
   0   2   3       27.98       30.28      1.77 o 
   1   2   3      114.32      128.13      0.58 o 
   2   2   3       36.49       62.79      1.62 o 
   3   2   3      118.92       85.19      0.80 o 
   4   2   3       10.34       15.82      0.63 o 
   5   2   3        0.08        0.73      1.22 o 
   6   2   3        6.01        7.14      1.06 o 
   7   2   3      288.33      290.53      1.58 o 
  -8   3   3       90.49       99.20      1.34 o 
  -7   3   3        5.98        8.51      1.07 o 
  -6   3   3        1.72        5.67      0.87 o 
  -5   3   3      765.81      713.84      4.96 o 
  -4   3   3     1769.23     1768.18     85.08 o 
  -3   3   3      340.46      396.58     12.33 o 
  -2   3   3     4458.47     4508.43    115.97 o 
  -1   3   3     1444.86     1392.47     37.53 o 
   0   3   3      238.68      221.13      6.16 o 
   1   3   3       18.49       35.64      1.85 o 
   2   3   3      174.03      152.81      2.55 o 
   3   3   3      125.93      116.17      1.84 o 
   4   3   3      220.00      208.26      2.28 o 
   5   3   3       20.04        7.86      0.57 o 
   6   3   3      251.09      253.69      4.81 o 
   7   3   3      100.28       90.51      2.43 o 
  -8   4   3       38.79       46.77      4.39 o 
  -7   4   3       59.20       64.92      1.16 o 
  -6   4   3       21.28       25.95      1.36 o 
  -5   4   3      376.35      359.07      3.67 o 
  -4   4   3     1042.96     1007.45      4.45 o 
  -3   4   3       64.25       55.32      0.64 o 
  -2   4   3      109.56       89.10      0.99 o 
  -1   4   3     5092.11     5051.69    112.70 o 
   0   4   3     2031.51     2163.49      7.32 o 
   1   4   3       12.48       19.96      1.21 o 
   2   4   3     1701.74     1832.64     13.36 o 
   3   4   3       96.87       94.54      0.78 o 
   4   4   3      151.13      159.11      2.71 o 
   5   4   3       10.61       11.43      0.58 o 
   6   4   3       69.84       51.42      1.68 o 
  -8   5   3        1.60       -0.39      4.13 o 
  -7   5   3        3.33        5.83      1.11 o 
  -6   5   3       61.95       59.30      1.69 o 
  -5   5   3      183.06      180.88      8.79 o 
  -4   5   3      964.08      981.52     16.25 o 
  -3   5   3       52.21       55.28      1.18 o 
  -2   5   3       22.68       23.23      0.51 o 
  -1   5   3      985.79      895.89     43.65 o 
   0   5   3     2164.87     2246.36     10.75 o 
   1   5   3        5.79       20.36      9.82 o 
   2   5   3        1.23        2.40      1.56 o 
   3   5   3      209.50      247.87      4.58 o 
   4   5   3      223.12      220.05      1.84 o 
   5   5   3        7.15        6.00      0.58 o 
   6   5   3        8.24        6.05      0.68 o 
  -8   6   3       14.03       16.75      1.84 o 
  -7   6   3        0.36        1.01      1.23 o 
  -6   6   3       11.46       14.77      2.96 o 
  -5   6   3        8.99        9.91      2.31 o 
  -4   6   3      355.21      349.14      1.40 o 
  -3   6   3      336.71      354.79     11.74 o 
  -2   6   3        0.26        1.93      0.59 o 
   0   6   3     3093.10     3092.53     24.66 o 
   1   6   3       72.14       69.63      2.66 o 
   2   6   3       20.85       17.80      1.36 o 
   3   6   3      373.86      357.95      5.67 o 
   4   6   3      252.12      234.66     10.39 o 
   5   6   3        3.63        4.53      2.06 o 
  -7   7   3       32.82       25.49      1.89 o 
  -6   7   3        6.75        9.73      1.14 o 
  -5   7   3        1.41        2.58      1.01 o 
  -4   7   3       75.16       77.42      1.01 o 
  -3   7   3      310.27      290.05     10.74 o 
  -2   7   3       69.99       69.31      0.75 o 
   0   7   3     2391.09     2335.78     50.02 o 
   1   7   3     1421.94     1528.14      9.53 o 
   2   7   3      116.46      137.10      2.71 o 
   3   7   3      393.14      364.34     12.25 o 
   4   7   3      253.66      244.24     13.09 o 
  -6   8   3        6.28        6.82      2.99 o 
  -5   8   3        0.39        1.57      1.61 o 
  -4   8   3        6.56        8.14      1.38 o 
  -3   8   3      749.12      727.25      1.72 o 
  -2   8   3       26.19       36.15      1.18 o 
  -1   8   3       74.36       74.09      3.48 o 
   0   8   3      440.36      419.91      3.46 o 
   1   8   3     1020.94     1028.97      5.48 o 
   2   8   3       33.52       40.30      3.58 o 
   3   8   3      227.83      212.98     11.17 o 
  -5   9   3       50.96       56.92      1.78 o 
  -4   9   3       36.39       32.18      2.27 o 
  -3   9   3       14.19       12.70      1.32 o 
  -2   9   3       21.41       17.15      1.23 o 
  -1   9   3        0.46        2.27      1.35 o 
   0   9   3       47.98       54.08      3.06 o 
   1   9   3      497.15      459.85      6.41 o 
   2   9   3        5.45        2.92      1.85 o 
  -3  10   3        5.87        8.73      1.53 o 
  -2  10   3        1.53       -1.28      1.42 o 
  -1  10   3        2.56        3.81      1.31 o 
   0  10   3       16.66       10.46      1.22 o 
  -1 -10   4       19.11       23.33      2.38 o 
   0 -10   4       63.35       62.57      2.05 o 
   1 -10   4       11.45        7.95      1.82 o 
   2 -10   4       69.71       77.99      3.92 o 
   3 -10   4       55.30       53.09      1.96 o 
  -3  -9   4      299.77      321.34      3.37 o 
  -2  -9   4      217.32      204.13      2.65 o 
  -1  -9   4        0.59        1.75      1.52 o 
   0  -9   4      135.88      137.74      1.93 o 
   1  -9   4       25.74       31.19      2.20 o 
   2  -9   4       28.13       27.89      1.64 o 
   3  -9   4        3.39        4.58      3.38 o 
   4  -9   4        1.21        1.67      2.92 o 
  -4  -8   4       82.70       92.89      1.76 o 
  -3  -8   4      560.66      570.42      2.23 o 
  -2  -8   4      396.60      416.44      4.72 o 
  -1  -8   4      173.80      130.22      6.74 o 
   0  -8   4        0.20        0.68      2.20 o 
   1  -8   4       51.67       62.92      2.93 o 
   2  -8   4      180.06      176.99      1.67 o 
   3  -8   4      193.20      162.12      1.78 o 
   4  -8   4       14.33       12.76      1.62 o 
   5  -8   4       21.11       23.02      1.24 o 
   6  -8   4       41.70       51.02      2.60 o 
  -5  -7   4       69.26       73.25      1.71 o 
  -4  -7   4       10.51        8.84      1.42 o 
  -3  -7   4      562.91      588.09      2.11 o 
  -2  -7   4      283.02      288.19      1.51 o 
  -1  -7   4      444.31      442.80      3.37 o 
   0  -7   4        0.08        5.37      2.65 o 
   1  -7   4      725.11      653.24      2.21 o 
   2  -7   4      133.52      150.78      2.76 o 
   3  -7   4      170.01      160.55      1.53 o 
   4  -7   4      144.55      143.27      1.74 o 
   5  -7   4       20.70       20.15      0.90 o 
   6  -7   4      216.15      213.54      1.89 o 
  -6  -6   4       77.37       73.98      5.48 o 
  -5  -6   4      340.08      310.44     17.38 o 
  -4  -6   4        9.50       12.85      0.49 o 
  -3  -6   4       44.59       56.39      1.24 o 
  -2  -6   4     1264.49     1230.79      2.17 o 
  -1  -6   4      308.94      309.83      1.58 o 
   0  -6   4        5.42        7.01      2.40 o 
   1  -6   4      636.41      599.60      1.71 o 
   2  -6   4      568.68      546.06      1.82 o 
   3  -6   4      297.70      286.05      8.68 o 
   4  -6   4        1.12        3.49      1.03 o 
   5  -6   4       70.82       65.55      1.33 o 
   6  -6   4        0.81        1.55      2.11 o 
   7  -6   4       16.62       22.96      4.64 o 
  -7  -5   4        0.67        1.89      1.52 o 
  -6  -5   4       16.38       17.44      1.23 o 
  -5  -5   4      705.74      745.14     27.77 o 
  -4  -5   4        7.79       11.41      1.47 o 
  -3  -5   4      262.30      228.97      2.27 o 
  -2  -5   4     2218.56     2270.68      2.97 o 
  -1  -5   4     2672.84     2668.33      3.08 o 
   0  -5   4        5.02        3.59      1.29 o 
   1  -5   4     1044.54     1051.02      1.87 o 
   2  -5   4      996.55      941.91      1.82 o 
   3  -5   4      714.08      676.73     23.14 o 
   4  -5   4        1.20        0.69      1.03 o 
   5  -5   4      132.06      131.41      1.38 o 
   6  -5   4       12.26       16.01      1.20 o 
   7  -5   4       28.40       35.61      1.14 o 
  -7  -4   4        0.89        0.26      1.24 o 
  -6  -4   4        8.76       15.33      2.00 o 
  -5  -4   4      110.42      105.25      2.21 o 
  -4  -4   4       84.53       94.32      1.00 o 
  -3  -4   4       20.28       18.01      1.23 o 
  -2  -4   4       52.71       43.85      0.47 o 
  -1  -4   4     6296.25     6024.98      4.12 o 
   0  -4   4        1.18       -0.73      0.73 o 
   1  -4   4      396.26      429.33      4.97 o 
   2  -4   4     2775.46     2704.77     24.76 o 
   3  -4   4      464.61      428.49      7.94 o 
   4  -4   4       11.40       12.43      1.92 o 
   5  -4   4      134.46      144.97      1.41 o 
   6  -4   4       70.80       63.75      1.08 o 
   7  -4   4       18.99       23.55      3.14 o 
  -8  -3   4       17.30       15.10      1.30 o 
  -7  -3   4        0.62        1.03      1.36 o 
  -6  -3   4       24.08       20.33      3.59 o 
  -5  -3   4       24.48       21.65      0.86 o 
  -4  -3   4      389.79      382.02      6.99 o 
  -3  -3   4      128.61      146.81      1.99 o 
  -2  -3   4       96.92      155.23      2.15 o 
  -1  -3   4       25.24       14.23      0.61 o 
   0  -3   4     2161.11     1885.03      0.79 o 
   1  -3   4       15.37       18.67      0.68 o 
   2  -3   4     1578.44     1520.26     18.67 o 
   3  -3   4     2070.68     2094.67      6.58 o 
   4  -3   4       52.88       61.40      0.82 o 
   5  -3   4       54.80       67.31      1.80 o 
   6  -3   4      154.68      159.22      6.93 o 
   7  -3   4        3.25        5.26      1.16 o 
   8  -3   4        5.19        6.16      1.24 o 
  -8  -2   4        7.46        7.84      1.46 o 
  -7  -2   4      258.54      250.78      1.96 o 
  -6  -2   4      215.07      205.97      2.48 o 
  -5  -2   4      121.95      129.54      5.29 o 
  -4  -2   4      313.28      283.98      8.72 o 
  -3  -2   4      512.83      553.41      4.50 o 
  -2  -2   4       24.70       13.05      0.59 o 
  -1  -2   4      842.84      853.87      8.07 o 
   0  -2   4     6152.49     5839.78     18.41 o 
   1  -2   4     2650.74     2981.79      4.96 o 
   2  -2   4     2404.39     2548.87      7.91 o 
   3  -2   4     2314.55     2280.64     41.00 o 
   4  -2   4      219.48      190.65      4.70 o 
   5  -2   4      101.24      103.24      3.38 o 
   6  -2   4      243.34      253.74      1.33 o 
   7  -2   4        8.00       11.46      1.09 o 
   8  -2   4        9.87        8.80      1.96 o 
  -8  -1   4       27.91       39.85      3.97 o 
  -7  -1   4       77.92       78.74      1.29 o 
  -6  -1   4      218.17      233.16      5.05 o 
  -5  -1   4      540.43      499.87     14.96 o 
  -4  -1   4      775.45      749.11      2.88 o 
  -3  -1   4      810.23      896.28      1.36 o 
  -2  -1   4      288.67      364.24      6.37 o 
  -1  -1   4      270.36      267.97      0.42 o 
   0  -1   4     7133.30     6768.24    173.09 o 
   1  -1   4        4.60        6.88      0.69 o 
   2  -1   4     1830.07     1830.05     41.74 o 
   3  -1   4     1237.30     1231.18      1.93 o 
   4  -1   4     2037.69     2073.28    109.39 o 
   5  -1   4      121.37      131.03      7.84 o 
   6  -1   4      457.13      481.77      5.77 o 
   7  -1   4        6.97       10.68      1.04 o 
   8  -1   4        8.63        8.47      1.15 o 
  -8   0   4      110.07      106.88      2.82 o 
  -7   0   4       37.24       33.65      2.03 o 
  -6   0   4       95.49       98.49      1.14 o 
  -5   0   4      219.23      209.51      0.92 o 
  -4   0   4      293.91      274.76      4.80 o 
  -3   0   4        0.17        3.21      2.31 o 
  -2   0   4     1650.31     1781.49      3.34 o 
  -1   0   4      297.36      339.48      6.70 o 
   0   0   4     3285.41     3067.96     42.07 o 
   1   0   4     1604.03     1664.67     15.03 o 
   2   0   4       73.21       67.21      0.64 o 
   3   0   4      908.56      858.72      5.28 o 
   4   0   4     2674.13     2714.18     66.00 o 
   5   0   4       57.55       58.10      0.73 o 
   6   0   4       38.24       38.66      1.33 o 
   7   0   4      207.00      202.17      5.40 o 
  -9   1   4       27.90       32.48      1.75 o 
  -8   1   4      198.83      206.28     11.03 o 
  -7   1   4      178.22      180.17      9.02 o 
  -6   1   4      352.49      337.87      6.94 o 
  -5   1   4     1163.19     1170.06     11.42 o 
  -4   1   4       19.78       18.60      1.50 o 
  -3   1   4      140.41      159.87      0.54 o 
  -2   1   4        9.92       15.34      0.33 o 
  -1   1   4      391.90      316.71     14.36 o 
   0   1   4      470.92      437.13     26.35 o 
   1   1   4      379.99      375.25      8.82 o 
   2   1   4      264.29      318.94      5.03 o 
   3   1   4      453.16      453.05      6.18 o 
   4   1   4      938.61      971.03      3.22 o 
   5   1   4      770.72      763.88     14.33 o 
   6   1   4      177.29      158.24      0.90 o 
   7   1   4      297.52      310.16      3.46 o 
  -9   2   4       63.90       65.33      1.51 o 
  -8   2   4      148.93      149.43      8.91 o 
  -7   2   4      227.06      255.15      8.95 o 
  -6   2   4       87.33       92.54      1.90 o 
  -5   2   4     1035.61     1092.94     13.47 o 
  -4   2   4     7598.76     8070.95    156.23 o 
  -3   2   4     1704.40     1998.73      2.00 o 
  -2   2   4       29.23       24.92      0.99 o 
  -1   2   4     2894.84     2694.80     55.04 o 
   0   2   4      265.66      297.75      4.90 o 
   1   2   4     1084.80     1166.32     38.20 o 
   2   2   4       27.03       25.01      3.78 o 
   3   2   4     1059.25     1089.39     13.60 o 
   4   2   4      187.41      185.71      3.53 o 
   5   2   4      456.98      458.63      2.44 o 
   6   2   4       13.71       10.94      0.53 o 
   7   2   4      117.34      109.68      1.82 o 
  -8   3   4      116.34      112.56      1.42 o 
  -7   3   4      183.26      207.00      5.94 o 
  -6   3   4       91.82       94.37      1.26 o 
  -5   3   4     1502.54     1562.47     10.99 o 
  -4   3   4     2276.58     2449.93     29.57 o 
  -3   3   4     2417.51     2588.79    123.62 o 
  -2   3   4     1339.94     1364.81     15.10 o 
  -1   3   4      856.82      827.52     34.81 o 
   0   3   4     5855.95     6324.99      4.88 o 
   1   3   4      428.96      463.33      7.04 o 
   2   3   4       11.21       16.93      0.68 o 
   3   3   4        8.69       18.93      0.78 o 
   4   3   4      305.83      263.94      1.88 o 
   5   3   4      757.62      798.01     16.22 o 
   6   3   4       97.12       83.43      0.86 o 
   7   3   4       71.29       64.20      1.80 o 
  -8   4   4       62.66       62.20      1.33 o 
  -7   4   4       28.85       32.11      2.28 o 
  -6   4   4       24.38       25.78      1.81 o 
  -5   4   4      194.01      193.62      1.84 o 
  -4   4   4      616.47      598.56      1.69 o 
  -3   4   4      504.31      528.79      6.01 o 
  -2   4   4      823.75      878.90     10.33 o 
  -1   4   4     1306.64     1386.62      1.64 o 
   0   4   4      882.08      920.57     12.72 o 
   1   4   4      420.88      447.48      5.14 o 
   2   4   4       64.40       66.56      2.37 o 
   3   4   4        3.58        3.73      0.59 o 
   4   4   4        3.47        2.57      1.28 o 
   5   4   4      366.31      321.88      4.94 o 
   6   4   4      203.44      176.90      3.31 o 
  -8   5   4        5.51       11.99      1.31 o 
  -7   5   4       95.35       86.97      1.78 o 
  -6   5   4      107.88      110.76      2.29 o 
  -5   5   4       21.52       19.57      1.23 o 
  -4   5   4     1237.20     1227.86      2.82 o 
  -3   5   4      208.77      201.16      1.31 o 
  -2   5   4      106.28      103.32      0.56 o 
  -1   5   4      890.93      899.96     13.08 o 
   0   5   4      774.88      758.59     10.22 o 
   1   5   4      240.95      272.29      1.99 o 
   2   5   4       30.97       39.21      2.28 o 
   3   5   4       38.68       38.49      1.83 o 
   4   5   4      334.52      319.69      7.19 o 
   5   5   4       15.48       15.69      1.38 o 
   6   5   4       23.35       22.01      1.68 o 
  -8   6   4        3.99        4.51      1.38 o 
  -7   6   4       47.82       52.26      5.98 o 
  -6   6   4       64.62       67.16      1.49 o 
  -5   6   4       26.39       25.49      2.08 o 
  -4   6   4      483.35      482.43      1.78 o 
  -3   6   4     1226.54     1243.42      2.52 o 
  -2   6   4      170.10      161.96      2.89 o 
  -1   6   4       73.52       75.72      1.39 o 
   0   6   4     1260.68     1313.84      1.95 o 
   1   6   4      390.72      378.71      7.32 o 
   2   6   4      104.50       74.75      2.62 o 
   3   6   4      110.22      104.61      0.83 o 
   4   6   4       55.64       52.09      6.30 o 
   5   6   4       48.36       44.52      1.51 o 
  -7   7   4       26.88       28.90      3.31 o 
  -5   7   4       21.02       19.93      1.37 o 
  -4   7   4      120.37      113.73      5.32 o 
  -3   7   4      559.81      547.00     12.91 o 
  -2   7   4      159.10      164.21      6.21 o 
  -1   7   4      201.32      196.54      1.27 o 
   0   7   4      149.60      133.95      3.08 o 
   1   7   4      532.90      598.71     10.55 o 
   2   7   4      416.23      370.73      8.08 o 
   3   7   4       96.07       69.62      1.56 o 
   4   7   4        2.87        1.67      1.30 o 
  -6   8   4        0.53       -0.11      1.21 o 
  -5   8   4        1.78       -1.07      1.07 o 
  -4   8   4       34.01       35.11      0.99 o 
  -3   8   4       90.43       87.81      1.27 o 
  -2   8   4        4.15        2.64      1.07 o 
  -1   8   4      297.80      299.41      3.43 o 
   0   8   4      304.20      303.98      4.93 o 
   1   8   4      374.75      359.42      7.86 o 
   2   8   4      237.21      237.59     15.00 o 
   3   8   4       25.81       29.08      1.36 o 
  -5   9   4        0.23        0.47      3.19 o 
  -4   9   4       67.77       66.92      1.39 o 
  -3   9   4       10.29       14.64      1.34 o 
  -2   9   4       23.30       24.25      1.13 o 
  -1   9   4        0.07       -1.12      1.12 o 
   0   9   4      167.40      180.83      3.20 o 
   1   9   4      196.30      166.43      7.96 o 
   2   9   4       38.33       38.57      2.39 o 
  -3  10   4       34.33       33.55      1.51 o 
  -2  10   4      116.38      114.01      1.42 o 
  -1  10   4       31.88       31.16      2.98 o 
  -1 -10   5       66.62       66.57      5.88 o 
   0 -10   5       18.84       18.21      2.56 o 
   1 -10   5       17.85       19.27      2.03 o 
   2 -10   5       43.38       52.86      2.05 o 
  -3  -9   5      110.31      118.54      2.40 o 
  -2  -9   5       12.05        9.42      2.31 o 
  -1  -9   5        4.39        7.00      3.15 o 
   0  -9   5       35.42       44.74      2.43 o 
   1  -9   5        2.86        2.77      2.73 o 
   2  -9   5       85.02       92.23      1.86 o 
   3  -9   5      299.55      262.10      2.40 o 
   4  -9   5       96.63       91.14      5.30 o 
  -4  -8   5       70.95       80.28      1.77 o 
  -3  -8   5       61.91       56.38      1.61 o 
  -2  -8   5      179.08      208.59      3.98 o 
  -1  -8   5       13.13       12.11      3.30 o 
   0  -8   5        0.44        1.95      2.97 o 
   1  -8   5       27.71       15.85      3.44 o 
   2  -8   5       47.52       51.17      2.10 o 
   3  -8   5        4.61        5.28      1.73 o 
   4  -8   5      195.41      178.06      2.04 o 
   5  -8   5        0.05        2.17      2.22 o 
  -5  -7   5      175.02      183.05      3.59 o 
  -4  -7   5       80.19       86.10      1.52 o 
  -3  -7   5      263.67      252.94      1.66 o 
  -2  -7   5      470.37      425.13      1.84 o 
  -1  -7   5       82.97      109.84      1.38 o 
   0  -7   5        1.09       -0.37      1.27 o 
   1  -7   5      104.03       75.05      1.42 o 
   2  -7   5        1.33        2.47      1.99 o 
   3  -7   5      219.46      215.21      1.60 o 
   4  -7   5        1.37        1.05      1.36 o 
   5  -7   5       10.61        8.31      1.48 o 
   6  -7   5       84.70       90.05      3.38 o 
  -6  -6   5      107.01       87.99      7.19 o 
  -5  -6   5      357.01      311.59     29.03 o 
  -4  -6   5      764.90      775.12     57.73 o 
  -3  -6   5      333.12      333.34      1.63 o 
  -2  -6   5     1084.48     1059.40      2.29 o 
  -1  -6   5     1163.75     1147.05     26.35 o 
   0  -6   5      298.11      276.17      8.63 o 
   1  -6   5       49.01       44.43      1.10 o 
   2  -6   5       28.94       24.78      2.10 o 
   3  -6   5        2.76        3.00      0.99 o 
   4  -6   5      152.53      170.42      2.15 o 
   5  -6   5      137.33      130.23      2.17 o 
   6  -6   5       13.94       14.70      1.85 o 
  -7  -5   5        5.96        5.18      1.37 o 
  -6  -5   5       87.74       75.82      2.98 o 
  -5  -5   5      247.94      262.73      8.90 o 
  -4  -5   5       49.61       45.32      1.27 o 
  -3  -5   5      165.13      168.73      0.55 o 
  -2  -5   5     1043.35      956.12      1.89 o 
  -1  -5   5     2595.63     2561.99      2.75 o 
   0  -5   5      783.62      830.73      4.34 o 
   1  -5   5      348.90      384.30      3.16 o 
   2  -5   5       81.77       67.65      1.39 o 
   3  -5   5      241.81      259.96      5.04 o 
   4  -5   5      367.42      379.76      8.49 o 
   5  -5   5        4.66        1.27      1.01 o 
   6  -5   5       60.28       64.93      1.95 o 
   7  -5   5       14.75       19.84      1.40 o 
  -7  -4   5       42.91       38.97      1.29 o 
  -6  -4   5       99.44       91.82      1.29 o 
  -5  -4   5      358.18      357.32      1.61 o 
  -4  -4   5      367.73      384.33      1.34 o 
  -3  -4   5      180.89      146.52      9.32 o 
  -2  -4   5      860.11      861.76      1.56 o 
  -1  -4   5      680.57      583.61      1.24 o 
   0  -4   5      853.67      809.78      5.87 o 
   1  -4   5      104.60      104.93      1.23 o 
   2  -4   5     1795.67     1837.04      4.74 o 
   3  -4   5      370.69      341.46     10.37 o 
   4  -4   5        7.10        9.45      0.78 o 
   5  -4   5       21.25       17.85      0.95 o 
   6  -4   5        2.08        4.98      1.73 o 
   7  -4   5       11.23        8.25      1.54 o 
  -8  -3   5      333.17      310.09     13.72 o 
  -7  -3   5      271.71      274.48     11.25 o 
  -6  -3   5       71.41       77.28      1.93 o 
  -5  -3   5      150.48      154.75      3.14 o 
  -4  -3   5     1551.26     1569.30     72.68 o 
  -3  -3   5      479.04      499.04     10.19 o 
  -2  -3   5      355.39      344.36     11.37 o 
  -1  -3   5     4936.61     5302.71      3.48 o 
   0  -3   5     1427.49     1359.38      1.52 o 
   1  -3   5     1291.59     1433.68     34.80 o 
   2  -3   5      680.45      660.50     15.64 o 
   3  -3   5     1373.06     1361.08     23.23 o 
   4  -3   5       33.97       33.23      0.62 o 
   5  -3   5        3.25        5.04      0.83 o 
   6  -3   5      128.50      133.24      1.25 o 
   7  -3   5       34.12       25.66      2.91 o 
  -8  -2   5      125.47      119.17      2.29 o 
  -7  -2   5       53.63       54.31      1.40 o 
  -6  -2   5        0.48        2.04      1.14 o 
  -5  -2   5       76.79       88.00      1.30 o 
  -4  -2   5     1754.58     1754.14      5.99 o 
  -3  -2   5      938.67      915.00     14.33 o 
  -2  -2   5      190.50      210.27      5.22 o 
  -1  -2   5     2043.30     2109.83     80.78 o 
   0  -2   5     6612.01     6146.35    605.35 o 
   1  -2   5     3159.33     3384.70     12.66 o 
   2  -2   5      355.88      325.43      3.95 o 
   3  -2   5      111.47       83.82      2.43 o 
   4  -2   5      844.01      803.39      1.61 o 
   5  -2   5      108.40      116.94      0.98 o 
   6  -2   5       23.25       29.48      0.87 o 
   7  -2   5       84.41       78.17      4.12 o 
  -8  -1   5       62.31       56.61      4.15 o 
  -7  -1   5        0.35        3.41      1.42 o 
  -6  -1   5        6.57        9.74      0.83 o 
  -5  -1   5       28.17       26.28      1.11 o 
  -4  -1   5      723.63      725.97     13.17 o 
  -3  -1   5      505.53      491.05     16.50 o 
  -2  -1   5       13.04       15.10      2.32 o 
  -1  -1   5      341.08      393.42     13.10 o 
   0  -1   5     4468.67     4139.88     80.61 o 
   1  -1   5     6291.65     6277.22     66.42 o 
   2  -1   5      737.75      919.74     10.48 o 
   3  -1   5     1655.81     1767.01     36.27 o 
   4  -1   5     1480.76     1499.66     52.63 o 
   5  -1   5      930.57      954.77      5.40 o 
   6  -1   5       15.77       14.53      1.83 o 
   7  -1   5       31.34       28.05      1.55 o 
  -8   0   5       31.58       33.75      1.26 o 
  -7   0   5       36.08       34.34      1.49 o 
  -6   0   5      123.12      113.68      4.85 o 
  -5   0   5       42.10       39.27      1.52 o 
  -4   0   5       54.40       56.22      1.06 o 
  -3   0   5      874.66      835.62     20.99 o 
  -2   0   5        3.26        5.98      1.89 o 
  -1   0   5      533.55      531.89     16.23 o 
   0   0   5     2186.93     2144.57     49.16 o 
   1   0   5      401.48      377.10      8.79 o 
   2   0   5      147.26      106.13      0.53 o 
   3   0   5      981.71      892.70      1.87 o 
   4   0   5     1855.80     1878.88     37.35 o 
   5   0   5     1794.51     1903.61     10.82 o 
   6   0   5       29.71       32.44      1.40 o 
   7   0   5      241.55      241.05      2.21 o 
  -9   1   5      112.27      120.33      2.01 o 
  -8   1   5      165.75      171.15      8.48 o 
  -7   1   5      140.94      131.94      1.26 o 
  -6   1   5        5.51       10.74      1.25 o 
  -5   1   5      589.59      553.99      7.16 o 
  -4   1   5      310.45      340.68      8.13 o 
  -3   1   5     1094.25     1163.27     17.77 o 
  -2   1   5      408.70      403.88      3.55 o 
  -1   1   5      560.50      563.83     32.26 o 
   0   1   5       10.34       35.84      2.13 o 
   1   1   5     3873.71     4112.00     41.10 o 
   2   1   5      348.10      341.21      4.19 o 
   3   1   5     1169.00     1205.95     11.83 o 
   4   1   5     1634.99     1717.68     22.21 o 
   5   1   5       19.78       14.66      0.53 o 
   6   1   5      102.11      103.67      3.17 o 
   7   1   5      213.82      220.36      1.29 o 
  -9   2   5       71.24       77.73      3.90 o 
  -8   2   5      230.96      229.48     15.69 o 
  -7   2   5       96.82      101.54      3.84 o 
  -6   2   5        1.06        1.72      0.86 o 
  -5   2   5      672.01      697.46     26.38 o 
  -4   2   5      357.29      345.78      1.99 o 
  -3   2   5        5.10        3.25      0.47 o 
  -2   2   5     1017.14      998.62      0.97 o 
  -1   2   5      121.47      112.29      0.36 o 
   0   2   5       50.09       75.93      4.73 o 
   1   2   5     1193.04     1097.74     38.02 o 
   2   2   5     2497.60     2530.25     37.93 o 
   3   2   5       20.03       24.70      0.71 o 
   4   2   5      367.80      391.78      7.45 o 
   5   2   5      779.44      851.40      6.71 o 
   6   2   5      104.91       89.08      2.74 o 
   7   2   5       38.98       32.48      4.16 o 
  -8   3   5      154.83      157.17      8.42 o 
  -7   3   5      138.24      139.85      1.30 o 
  -6   3   5      540.79      519.22      2.71 o 
  -5   3   5      289.16      294.71      5.39 o 
  -4   3   5      314.04      304.59      3.20 o 
  -3   3   5        3.83        4.92      1.41 o 
  -2   3   5      102.98       88.41      2.75 o 
  -1   3   5       60.16       47.41      1.90 o 
   0   3   5       13.92       23.82      1.38 o 
   1   3   5      117.19      100.37      3.04 o 
   2   3   5      420.11      440.51      0.84 o 
   3   3   5       11.87       14.20      3.57 o 
   4   3   5      121.14      109.12      1.33 o 
   5   3   5      775.81      761.82      3.76 o 
   6   3   5      209.54      200.51      1.53 o 
  -8   4   5        5.59        8.98      1.38 o 
  -7   4   5      131.36      138.14      4.88 o 
  -6   4   5      180.01      168.37      3.49 o 
  -5   4   5      275.31      276.07      2.88 o 
  -4   4   5     1272.96     1276.32      2.61 o 
  -3   4   5      268.57      266.59      0.97 o 
  -2   4   5       61.81       71.56      0.51 o 
  -1   4   5       29.78       39.47      0.30 o 
   0   4   5       18.46       11.90      0.95 o 
   1   4   5       93.53       73.13      0.90 o 
   2   4   5      342.26      372.80      7.15 o 
   3   4   5        1.43        7.48      2.39 o 
   4   4   5      519.61      494.45     20.86 o 
   5   4   5      379.76      288.01      1.51 o 
   6   4   5      195.65      192.31      2.03 o 
  -8   5   5       42.52       48.46      4.29 o 
  -7   5   5      129.56      125.29      3.15 o 
  -6   5   5      247.19      249.68      1.59 o 
  -5   5   5        1.40        4.05      0.82 o 
  -4   5   5      495.22      474.50      4.87 o 
  -3   5   5     1008.69      990.92     14.06 o 
  -2   5   5      358.09      346.37      4.73 o 
  -1   5   5        3.19        3.44      0.79 o 
   0   5   5     1485.32     1540.81     28.59 o 
   1   5   5       36.69       41.05      4.50 o 
   2   5   5      106.89      108.15      5.17 o 
   3   5   5       27.22       32.79      2.20 o 
   4   5   5      238.29      214.03     18.92 o 
   5   5   5      260.62      277.04      3.43 o 
  -8   6   5        0.71        1.22      2.80 o 
  -7   6   5       76.42       69.72      1.78 o 
  -6   6   5      249.18      244.94      1.73 o 
  -5   6   5       40.77       42.82      1.27 o 
  -4   6   5      269.86      255.60      7.07 o 
  -3   6   5      586.05      566.18      1.53 o 
  -2   6   5      301.48      298.22      0.78 o 
  -1   6   5        0.82        2.74      0.62 o 
   0   6   5       70.01       66.75      1.67 o 
   1   6   5      129.20      143.82      3.28 o 
   2   6   5        6.01        7.68      3.10 o 
   3   6   5      138.06      113.01      7.42 o 
   4   6   5       14.54       17.93      1.36 o 
  -7   7   5        1.70        7.20      1.33 o 
  -6   7   5      112.90      106.20      1.20 o 
  -5   7   5       64.34       68.97      1.95 o 
  -4   7   5        8.11       11.07      1.52 o 
  -3   7   5      863.61      836.64      2.92 o 
  -2   7   5     1126.24     1185.78      6.47 o 
  -1   7   5        1.01        0.56      1.65 o 
   0   7   5       10.16       11.31      1.24 o 
   1   7   5      229.60      224.89      4.47 o 
   2   7   5      161.86      131.03      8.58 o 
   3   7   5        6.51        6.97      1.24 o 
   4   7   5        9.92        7.96      1.42 o 
  -6   8   5       44.85       42.80      2.43 o 
  -5   8   5       69.88       68.50      6.82 o 
  -4   8   5       11.14       13.65      0.91 o 
  -3   8   5      119.88      119.26      3.42 o 
  -2   8   5     1353.36     1418.24      2.70 o 
  -1   8   5      334.84      355.16      3.61 o 
   0   8   5      177.80      183.44      4.58 o 
   1   8   5      282.31      238.66      8.58 o 
   2   8   5      257.53      282.28      1.91 o 
   3   8   5        2.51        8.61      1.31 o 
  -5   9   5      240.11      232.72      3.65 o 
  -4   9   5       48.26       49.73      1.52 o 
  -2   9   5      317.33      311.25      1.60 o 
  -1   9   5      404.94      408.53      4.80 o 
   0   9   5        0.77        1.49      2.11 o 
   1   9   5      236.29      206.27     19.80 o 
  -2  10   5       59.10       63.84      1.34 o 
   0 -10   6       83.14       98.65      4.02 o 
   1 -10   6       30.37       32.03      2.31 o 
  -3  -9   6       50.82       58.86      2.72 o 
  -2  -9   6       30.89       29.39      3.89 o 
  -1  -9   6       24.35       21.98      2.19 o 
   0  -9   6      195.97      214.97      2.60 o 
   1  -9   6      183.31      183.37      9.04 o 
   2  -9   6       10.18       13.20      1.82 o 
   3  -9   6      268.94      251.82      2.16 o 
   4  -9   6       97.47       98.97      4.23 o 
  -4  -8   6      124.12      135.20      1.99 o 
  -3  -8   6        5.53        5.58      1.53 o 
  -2  -8   6      160.46      186.33      8.42 o 
  -1  -8   6       26.47       25.96      2.39 o 
   0  -8   6       65.24       72.10      2.03 o 
   1  -8   6        1.25        4.61      1.97 o 
   2  -8   6        3.93        7.31      2.17 o 
   3  -8   6      152.91      139.00      5.91 o 
   5  -8   6       62.80       73.34      1.85 o 
  -5  -7   6      313.54      314.41      2.21 o 
  -4  -7   6      163.62      161.53      1.73 o 
  -3  -7   6       90.47       71.28      1.53 o 
  -2  -7   6        1.38       -1.32      1.32 o 
  -1  -7   6        2.08        6.00      2.75 o 
   0  -7   6      199.80      182.90      4.34 o 
   1  -7   6      733.18      757.48     17.40 o 
   2  -7   6       89.24       76.08      1.39 o 
   3  -7   6       75.17       87.57      1.58 o 
   4  -7   6      245.81      221.08      5.32 o 
   5  -7   6      108.06      101.21      2.64 o 
   6  -7   6       11.53       10.71      1.36 o 
  -6  -6   6        8.07        6.98      1.24 o 
  -5  -6   6      434.57      369.34     35.56 o 
  -4  -6   6      185.15      207.74      1.77 o 
  -3  -6   6      165.24      149.16      1.43 o 
  -2  -6   6        0.45        4.52      1.25 o 
  -1  -6   6      564.69      522.59      9.10 o 
   0  -6   6      110.43      119.33      1.83 o 
   1  -6   6      595.26      612.71     11.41 o 
   2  -6   6      619.07      637.50      1.99 o 
   3  -6   6       36.10       42.65      1.32 o 
   4  -6   6      715.01      716.76      8.68 o 
   5  -6   6      453.47      429.39      2.69 o 
   6  -6   6        0.48        2.19      1.28 o 
  -7  -5   6      116.90      117.60      8.39 o 
  -6  -5   6        0.09        0.41      1.22 o 
  -5  -5   6      171.87      183.74      8.90 o 
  -4  -5   6      542.52      521.84     14.59 o 
  -2  -5   6        1.40        0.91      0.97 o 
  -1  -5   6      989.62     1021.78      3.06 o 
   0  -5   6      465.19      452.08      1.36 o 
   1  -5   6      126.16      107.21      2.73 o 
   2  -5   6      258.29      271.28      7.42 o 
   3  -5   6      194.62      183.53      1.66 o 
   4  -5   6       58.81       69.29      2.22 o 
   5  -5   6      107.26       99.97      1.00 o 
   6  -5   6       39.66       44.07      1.25 o 
   7  -5   6       29.86       29.81      1.11 o 
  -7  -4   6      282.42      273.43      4.20 o 
  -6  -4   6       13.93       17.44      1.29 o 
  -5  -4   6      632.00      608.89      6.12 o 
  -4  -4   6     1189.11     1264.64     11.43 o 
  -3  -4   6      859.01      790.80     45.40 o 
  -2  -4   6       24.98       18.82      0.87 o 
  -1  -4   6     1640.45     1622.47      1.86 o 
   0  -4   6      789.15      788.69     12.16 o 
   2  -4   6       28.81       19.49      0.75 o 
   3  -4   6      117.28       94.24      6.65 o 
   4  -4   6       69.28       84.54      2.75 o 
   5  -4   6      102.66      100.22      1.68 o 
   6  -4   6       52.46       48.83      1.29 o 
   7  -4   6       21.98       21.73      1.37 o 
  -8  -3   6        2.75        4.05      2.22 o 
  -7  -3   6       15.96       11.51      1.38 o 
  -6  -3   6       17.79       20.00      1.30 o 
  -5  -3   6       34.81       36.30      1.52 o 
  -4  -3   6      340.44      298.44      9.20 o 
  -3  -3   6     3478.09     3754.75      7.11 o 
  -2  -3   6       10.24       16.93      2.79 o 
  -1  -3   6     1826.86     2005.85      2.17 o 
   0  -3   6     2726.85     2783.90      2.50 o 
   1  -3   6      213.20      202.04      0.55 o 
   2  -3   6       64.57       64.53      0.64 o 
   3  -3   6      386.70      387.02      1.98 o 
   4  -3   6       65.10       66.56      0.72 o 
   5  -3   6       80.35       88.62      2.22 o 
   6  -3   6      150.72      136.37      2.69 o 
   7  -3   6        3.89        3.57      1.12 o 
  -8  -2   6       16.83       18.15      2.67 o 
  -7  -2   6        7.46        6.03      1.39 o 
  -6  -2   6      107.70      116.93      3.03 o 
  -5  -2   6       78.79       76.05      0.88 o 
  -4  -2   6      132.38      115.90      0.78 o 
  -3  -2   6      109.73       61.83      1.87 o 
  -2  -2   6      486.28      480.33      1.76 o 
  -1  -2   6      101.06       89.45      0.59 o 
   0  -2   6     2561.66     2745.60     44.20 o 
   1  -2   6     2168.28     2170.95     20.45 o 
   2  -2   6       34.14       28.98      0.88 o 
   3  -2   6       18.29       21.61      1.02 o 
   4  -2   6      143.02      133.75      0.79 o 
   5  -2   6        2.65        2.64      0.73 o 
   6  -2   6        5.67        5.49      1.29 o 
   7  -2   6       15.69        8.06      1.68 o 
  -8  -1   6       61.10       61.58      1.35 o 
  -7  -1   6       18.55       20.32      2.73 o 
  -6  -1   6       80.45       73.05      3.19 o 
  -5  -1   6      491.04      501.55     16.23 o 
  -4  -1   6      159.90      145.53      2.94 o 
  -3  -1   6     1148.76     1166.64     27.41 o 
  -2  -1   6     1457.73     1546.11     17.79 o 
  -1  -1   6     1396.48     1640.22     21.05 o 
   0  -1   6     4977.17     4945.84    193.47 o 
   1  -1   6     5019.18     5107.65     46.77 o 
   2  -1   6       50.14       68.26      1.02 o 
   3  -1   6      189.03      210.60      1.02 o 
   4  -1   6      466.82      476.75      3.90 o 
   5  -1   6        6.05        8.50      1.36 o 
   6  -1   6       32.65       33.49      0.97 o 
   7  -1   6       10.38        6.62      0.86 o 
  -8   0   6       41.73       43.09      4.25 o 
  -7   0   6       98.21       99.96      1.16 o 
  -6   0   6      148.60      148.53      4.29 o 
  -5   0   6        8.23       12.58      0.75 o 
  -4   0   6        1.62        2.42      0.91 o 
  -3   0   6      985.51      964.77     19.14 o 
  -2   0   6     2727.74     2825.75      2.33 o 
  -1   0   6       11.08       12.75      1.50 o 
   0   0   6     5913.60     5578.23    252.60 o 
   1   0   6     1765.42     1746.35     27.16 o 
   2   0   6     1450.25     1375.01     15.35 o 
   3   0   6      705.99      670.11      8.84 o 
   4   0   6     1167.19     1175.61     16.28 o 
   5   0   6       90.58       91.73      2.12 o 
   6   0   6      128.19      111.46      1.33 o 
   7   0   6        4.50        3.61      1.53 o 
  -8   1   6        9.92       14.30      1.28 o 
  -7   1   6       25.00       27.41      1.40 o 
  -6   1   6      115.32      112.73      1.03 o 
  -5   1   6        5.14        5.99      2.51 o 
  -4   1   6       92.49      111.01      0.73 o 
  -3   1   6        9.74        8.97      0.47 o 
  -2   1   6     3460.61     3503.96    155.13 o 
  -1   1   6      984.24      994.78     44.50 o 
   0   1   6      531.30      435.98      1.62 o 
   1   1   6     1681.53     1737.48     21.69 o 
   2   1   6     3883.66     4010.25     54.13 o 
   3   1   6       47.11       48.43      0.99 o 
   4   1   6      395.78      423.93      5.77 o 
   5   1   6      136.62      134.46      2.09 o 
   6   1   6      105.71      107.18      1.60 o 
   7   1   6       15.83       15.02      0.83 o 
  -8   2   6       56.28       58.90      3.10 o 
  -7   2   6      119.19      130.90      6.12 o 
  -6   2   6       46.83       52.48      3.75 o 
  -5   2   6        0.37        1.73      1.02 o 
  -4   2   6       19.07       24.10      1.51 o 
  -3   2   6       35.92       33.08      1.97 o 
  -2   2   6      461.97      454.25      2.62 o 
  -1   2   6      147.72      130.00      2.39 o 
   0   2   6      576.02      577.78     51.26 o 
   1   2   6      533.31      502.81      1.34 o 
   2   2   6     2229.88     2309.36     20.22 o 
   3   2   6     1226.16     1243.08      8.50 o 
   4   2   6     1000.44      987.19      5.35 o 
   5   2   6      508.83      544.57     14.10 o 
   6   2   6      186.06      157.71      3.09 o 
  -8   3   6       38.41       41.79      2.40 o 
  -7   3   6      182.48      189.30      6.81 o 
  -6   3   6      771.80      780.26     29.97 o 
  -5   3   6      438.25      468.18      8.27 o 
  -4   3   6        0.63        0.75      0.92 o 
  -3   3   6      398.24      413.63      1.06 o 
  -2   3   6        2.91        4.23      0.45 o 
  -1   3   6      725.95      731.81      1.16 o 
   0   3   6        2.46        2.99      0.74 o 
   1   3   6     1999.78     2016.57      2.85 o 
   2   3   6      552.76      592.22     10.88 o 
   3   3   6      253.00      229.89      7.89 o 
   4   3   6        7.33        8.86      0.91 o 
   5   3   6      382.50      305.65     20.40 o 
   6   3   6      234.51      245.12      1.98 o 
  -8   4   6       28.74       33.78      1.43 o 
  -7   4   6      493.55      486.28     16.10 o 
  -6   4   6      420.32      424.10     14.11 o 
  -5   4   6      412.08      428.66      9.73 o 
  -4   4   6      241.05      226.42      0.86 o 
  -3   4   6      258.58      261.79      0.66 o 
  -2   4   6     1456.79     1589.97      2.00 o 
  -1   4   6      589.91      604.71     27.93 o 
   0   4   6      182.62      178.70      1.80 o 
   1   4   6      150.60      117.41     14.29 o 
   2   4   6      648.30      633.36      2.04 o 
   3   4   6      975.61     1079.72     30.22 o 
   4   4   6       66.48       49.15      7.43 o 
   5   4   6      437.79      443.26      2.48 o 
   6   4   6      125.29      115.96      1.95 o 
  -8   5   6       20.50       20.61      1.77 o 
  -7   5   6       84.59       91.73      2.31 o 
  -6   5   6       95.64       86.18      2.17 o 
  -5   5   6      112.28      117.19     10.27 o 
  -4   5   6      330.24      316.92      2.72 o 
  -3   5   6      788.47      772.54     21.30 o 
  -2   5   6       81.32       94.14      1.14 o 
  -1   5   6      653.49      688.39      1.69 o 
   0   5   6        7.98        9.65      2.69 o 
   1   5   6       27.86       28.92      1.47 o 
   2   5   6       21.06       10.05      1.95 o 
   3   5   6      687.81      535.11     55.24 o 
   4   5   6      313.22      310.80      9.92 o 
   5   5   6       75.38       81.11      4.64 o 
  -7   6   6       46.52       52.31      1.30 o 
  -6   6   6      224.95      194.77     11.17 o 
  -5   6   6       12.96       15.17      0.88 o 
  -4   6   6        5.00        7.92      2.33 o 
  -3   6   6      452.20      424.90     25.54 o 
  -2   6   6       49.20       52.85      0.80 o 
  -1   6   6       79.25       80.09      1.85 o 
   0   6   6       13.80       12.07      1.05 o 
   1   6   6       39.29       38.00      3.19 o 
   2   6   6      215.65      181.95     15.42 o 
   3   6   6       71.17       74.32      1.40 o 
   4   6   6       79.90       74.51      1.68 o 
  -7   7   6       24.30       25.36      1.83 o 
  -6   7   6      240.37      235.98      6.77 o 
  -5   7   6      186.62      168.69      2.12 o 
  -4   7   6       10.10       10.94      2.04 o 
  -3   7   6       91.45       87.52      1.82 o 
  -2   7   6      651.66      674.11      3.36 o 
  -1   7   6       18.32       18.95      1.86 o 
   0   7   6       65.20       52.68      2.19 o 
   1   7   6       49.30       45.39      0.95 o 
   2   7   6       76.48       77.37      1.50 o 
   3   7   6       78.03       73.82      1.55 o 
  -6   8   6      139.52      140.46      1.42 o 
  -5   8   6      120.68      117.94      1.17 o 
  -4   8   6        9.54       11.13      1.30 o 
  -3   8   6      135.09      119.57      1.20 o 
  -1   8   6       72.80       94.54      1.21 o 
   0   8   6       74.81       60.25      2.96 o 
   1   8   6       16.34        8.90      3.64 o 
   2   8   6       14.18       16.63      1.41 o 
  -5   9   6       65.59       59.91      1.21 o 
  -4   9   6       11.35       10.09      1.41 o 
  -1   9   6      126.12      126.86      3.24 o 
   0   9   6       63.02       62.81      2.60 o 
   1   9   6        6.43       10.20      2.94 o 
  -2  -9   7       45.65       44.18      2.69 o 
  -1  -9   7       86.03       81.30      3.65 o 
   0  -9   7      132.94      152.78      2.95 o 
   1  -9   7      209.35      222.88      2.21 o 
   2  -9   7        0.26       -0.94      1.87 o 
   3  -9   7      210.16      211.30      2.39 o 
  -4  -8   7       10.58       11.56      1.78 o 
  -3  -8   7       26.13       34.62      1.67 o 
  -2  -8   7       29.12       22.04      2.09 o 
  -1  -8   7        0.59        6.53      2.92 o 
   0  -8   7      259.42      258.75      5.65 o 
   1  -8   7      562.98      594.98      3.17 o 
   3  -8   7       61.00       67.20      4.34 o 
   4  -8   7      251.35      204.95      1.17 o 
  -5  -7   7        8.78       14.24      1.75 o 
  -4  -7   7       58.77       66.35      1.69 o 
  -3  -7   7       33.68       26.45      1.50 o 
  -2  -7   7        3.19        7.65      1.42 o 
  -1  -7   7        4.54        1.46      1.35 o 
   0  -7   7      244.61      235.26      1.84 o 
   1  -7   7      187.66      176.43      3.59 o 
   2  -7   7      330.04      367.73      7.29 o 
   3  -7   7       19.06       26.35      1.13 o 
   4  -7   7      268.31      270.33      4.11 o 
   5  -7   7      551.53      500.23      4.18 o 
  -6  -6   7       13.63       15.54      1.23 o 
  -5  -6   7      201.22      173.66      3.51 o 
  -4  -6   7      250.88      250.17      1.80 o 
  -3  -6   7       25.67       28.94      1.32 o 
  -2  -6   7        1.89        1.90      2.41 o 
  -1  -6   7       92.83       67.65      1.58 o 
   0  -6   7        3.90       10.80      1.56 o 
   1  -6   7       86.40       90.80      2.53 o 
   2  -6   7       29.86       33.89      2.64 o 
   3  -6   7       23.01       20.48      1.73 o 
   4  -6   7      730.46      765.87      9.73 o 
   5  -6   7      115.07      108.37      1.14 o 
   6  -6   7       69.44       73.34      1.34 o 
  -7  -5   7       86.40       90.13     10.32 o 
  -6  -5   7      236.97      216.35      7.69 o 
  -5  -5   7      289.66      300.89     12.70 o 
  -4  -5   7      770.97      742.32     15.69 o 
  -2  -5   7      334.31      324.01      1.46 o 
  -1  -5   7       12.06       14.71      0.97 o 
   0  -5   7      164.88      164.84      3.41 o 
   1  -5   7       21.43       19.51      1.46 o 
   2  -5   7      214.04      227.85      1.25 o 
   3  -5   7      222.30      244.69      1.87 o 
   4  -5   7       34.21       43.99      1.18 o 
   5  -5   7       73.65       79.90      2.10 o 
   6  -5   7      106.80       97.48      1.41 o 
  -7  -4   7      169.21      166.47      2.43 o 
  -6  -4   7       13.07       16.12      1.52 o 
  -5  -4   7        0.23       -0.64      1.52 o 
  -4  -4   7     1025.46      971.01     44.73 o 
  -3  -4   7     1002.54      961.98      7.76 o 
  -2  -4   7      482.27      521.36      1.36 o 
  -1  -4   7      203.25      209.99      1.05 o 
   0  -4   7       63.78       57.53      2.51 o 
   1  -4   7      124.16      142.62      0.51 o 
   2  -4   7     1343.18     1282.56     25.83 o 
   3  -4   7      103.08      108.46      3.13 o 
   4  -4   7       33.45       33.07      0.97 o 
   5  -4   7      225.24      241.38      6.13 o 
   6  -4   7       88.56       85.48      3.36 o 
  -8  -3   7       13.13        9.46      1.52 o 
  -7  -3   7      147.98      148.31      2.36 o 
  -6  -3   7      125.45      134.17      4.84 o 
  -5  -3   7        0.81        2.56      1.30 o 
  -4  -3   7      684.69      684.20      8.90 o 
  -3  -3   7      704.38      711.18      6.55 o 
  -2  -3   7      162.77      145.25      2.60 o 
  -1  -3   7        0.08        1.31      0.18 o 
   0  -3   7     1554.91     1599.47     22.10 o 
   2  -3   7       40.08       42.80      1.06 o 
   3  -3   7      127.72      122.21      0.89 o 
   4  -3   7       49.48       53.87      0.74 o 
   5  -3   7       71.33       77.02      3.18 o 
   6  -3   7      485.30      466.48     12.02 o 
   7  -3   7       45.45       48.27      2.03 o 
  -8  -2   7        7.28        7.68      1.61 o 
  -7  -2   7      176.40      186.27      9.96 o 
  -6  -2   7      427.30      422.39     16.83 o 
  -5  -2   7      123.99      120.99      1.20 o 
  -4  -2   7      313.96      319.68      4.85 o 
  -3  -2   7     3527.51     3662.62    111.55 o 
  -2  -2   7       86.67       79.03      1.31 o 
  -1  -2   7      430.94      478.09     24.24 o 
   0  -2   7      455.53      490.99      1.87 o 
   1  -2   7     1835.18     1781.26     35.47 o 
   2  -2   7        6.59        7.24      0.50 o 
   3  -2   7        3.21        2.41      1.82 o 
   4  -2   7      122.45      106.02      6.55 o 
   5  -2   7      105.67      109.56      1.49 o 
   6  -2   7       70.60       70.53      2.24 o 
   7  -2   7      118.96      109.82      1.54 o 
  -8  -1   7        1.96        5.53      1.61 o 
  -7  -1   7      114.44      126.08      1.71 o 
  -6  -1   7      576.40      571.98     16.46 o 
  -5  -1   7      661.98      687.59      5.28 o 
  -4  -1   7      228.35      247.36      8.17 o 
  -3  -1   7     3452.02     3517.31      5.26 o 
  -2  -1   7     2282.50     2531.18      5.25 o 
  -1  -1   7      825.87      900.43      1.03 o 
   0  -1   7      367.63      347.37      1.43 o 
   1  -1   7      648.61      548.65      3.14 o 
   2  -1   7      186.78      173.09      2.77 o 
   3  -1   7      102.10       96.83      2.26 o 
   4  -1   7       12.12       11.70      0.91 o 
   5  -1   7      423.95      411.50      3.95 o 
   6  -1   7        8.31       12.63      1.56 o 
   7  -1   7       20.18       19.67      1.98 o 
  -8   0   7        1.08        3.28      2.55 o 
  -7   0   7       34.30       35.54      2.17 o 
  -6   0   7      376.52      391.77      3.36 o 
  -5   0   7      226.60      229.76      2.38 o 
  -4   0   7        5.23       10.33      1.08 o 
  -3   0   7      152.61      138.51      4.45 o 
  -2   0   7     2783.58     2786.66      2.39 o 
  -1   0   7     2430.15     2676.21      7.29 o 
   0   0   7      392.54      555.50     15.13 o 
   1   0   7     2480.79     2635.14     25.85 o 
   2   0   7      993.45      996.63      9.87 o 
   3   0   7      973.68      997.01     10.12 o 
   4   0   7       48.54       45.69      0.48 o 
   5   0   7      151.57      154.33      0.75 o 
   6   0   7       83.47       84.70      0.84 o 
   7   0   7       56.38       49.57      2.29 o 
  -8   1   7        5.55        3.32      1.90 o 
  -7   1   7        5.97        3.91      1.06 o 
  -6   1   7      148.93      143.21      3.41 o 
  -5   1   7      264.09      268.42      1.40 o 
  -4   1   7        2.26        5.35      1.55 o 
  -3   1   7      176.58      189.75      1.68 o 
  -2   1   7     3600.08     3877.59     22.26 o 
  -1   1   7      307.49      272.76      9.27 o 
   0   1   7      154.93      174.03      6.59 o 
   1   1   7      832.62      790.59     13.90 o 
   2   1   7     2499.92     2687.66     87.67 o 
   3   1   7     2054.92     2172.14      4.56 o 
   4   1   7       79.12       79.02      1.19 o 
   5   1   7      219.51      205.84      8.52 o 
   6   1   7       36.33       33.59      1.05 o 
  -8   2   7        0.14       -1.17      3.15 o 
  -7   2   7       22.38       22.99      3.69 o 
  -6   2   7       26.68       20.52      0.94 o 
  -5   2   7      262.45      258.98      6.74 o 
  -4   2   7       76.50       80.45      1.72 o 
  -3   2   7       81.67       85.87      5.33 o 
  -2   2   7      598.40      541.63      0.99 o 
  -1   2   7     2542.92     2667.86     34.47 o 
   0   2   7       92.21       91.79      0.85 o 
   1   2   7     1384.37     1395.43      2.41 o 
   2   2   7     3521.04     3652.39     39.52 o 
   3   2   7        3.18        4.15      2.23 o 
   4   2   7        1.76        3.87      0.76 o 
   5   2   7      380.67      345.05     16.23 o 
   6   2   7      207.92      208.24      2.15 o 
  -8   3   7        0.70        1.91      1.84 o 
  -7   3   7      123.09      119.50      5.17 o 
  -6   3   7       54.49       57.90      1.04 o 
  -5   3   7        2.00        2.97      0.96 o 
  -4   3   7      472.99      483.31     13.33 o 
  -3   3   7       20.13       21.78      0.63 o 
  -2   3   7       22.41       16.98      0.89 o 
  -1   3   7     1198.18     1167.95      5.82 o 
   1   3   7      424.07      437.07      1.50 o 
   2   3   7      766.50      853.40      2.32 o 
   3   3   7      685.96      730.60      2.51 o 
   4   3   7        9.47        5.03      1.13 o 
   5   3   7       66.19       58.96      2.49 o 
   6   3   7      352.39      369.32      2.55 o 
  -8   4   7      199.20      177.87      2.48 o 
  -7   4   7      168.44      173.25      1.80 o 
  -6   4   7       22.49       22.74      2.20 o 
  -5   4   7        1.40        5.95      0.97 o 
  -4   4   7       78.15       73.57      2.09 o 
  -3   4   7        1.52        2.12      0.63 o 
  -2   4   7       12.27       10.79      1.01 o 
  -1   4   7      157.81      143.76      3.63 o 
   0   4   7      990.97     1019.53     34.70 o 
   1   4   7      110.39      103.98      1.25 o 
   2   4   7      562.80      556.34      2.12 o 
   3   4   7      976.86      976.52     82.71 o 
   4   4   7      204.02      215.58      1.31 o 
   5   4   7       20.89       23.38      1.52 o 
  -8   5   7        0.26        1.55      1.38 o 
  -7   5   7      143.75      147.03      1.40 o 
  -6   5   7      129.09      124.47      6.03 o 
  -5   5   7       39.51       38.04      3.37 o 
  -4   5   7       59.49       58.22      2.32 o 
  -3   5   7        0.37        1.38      0.53 o 
  -2   5   7       28.40       33.13      1.01 o 
  -1   5   7      152.04      143.66      5.52 o 
   0   5   7      526.95      552.34     12.44 o 
   1   5   7       54.75       44.65      1.25 o 
   2   5   7      706.55      739.81      2.66 o 
   3   5   7      587.20      560.28      2.43 o 
   4   5   7      390.98      444.85      4.26 o 
   5   5   7       77.19       94.78      2.49 o 
  -7   6   7       14.83       20.99      7.94 o 
  -6   6   7      132.09      139.26      1.53 o 
  -5   6   7       76.20       82.60     10.60 o 
  -4   6   7       65.71       55.25      0.75 o 
  -3   6   7        7.28        7.37      0.88 o 
  -2   6   7      286.87      288.87      9.32 o 
  -1   6   7       21.55       22.21      2.06 o 
   0   6   7      247.00      249.11      3.08 o 
   1   6   7       23.34       27.12      2.34 o 
   2   6   7      440.98      417.97      2.23 o 
   3   6   7      577.83      582.04      2.72 o 
   4   6   7      106.53       89.15      3.51 o 
  -7   7   7        5.49        7.88      1.62 o 
  -6   7   7      183.74      184.11      1.38 o 
  -4   7   7       11.23       15.85      1.88 o 
  -3   7   7        7.06        7.70      0.66 o 
  -2   7   7       97.21       95.73      1.40 o 
  -1   7   7       26.29       32.29      1.31 o 
   0   7   7       16.67       11.48      1.55 o 
   2   7   7       31.44       31.84      1.56 o 
   3   7   7      136.18      117.62      1.99 o 
  -6   8   7       26.48       31.07      1.22 o 
  -5   8   7      254.65      240.51      1.32 o 
  -4   8   7      148.59      148.84      5.01 o 
  -3   8   7        4.35        3.05      2.15 o 
  -2   8   7        2.02        4.79      4.11 o 
  -1   8   7       73.82       79.05      1.53 o 
   0   8   7       26.74       16.26      3.46 o 
   1   8   7       56.96       55.08      1.60 o 
   2   8   7        2.84        6.10      1.56 o 
  -4   9   7      356.62      337.54      1.88 o 
  -3   9   7       60.56       54.48      1.22 o 
  -2   9   7      101.69      105.18      1.13 o 
  -1   9   7      125.39      104.33      6.03 o 
   0   9   7       87.41      101.89      1.73 o 
  -2  -9   8       97.55       95.73      2.63 o 
  -1  -9   8        0.03        1.36      3.95 o 
   0  -9   8      154.70      175.00      2.17 o 
   1  -9   8      113.42      115.90      3.24 o 
   2  -9   8       46.51       45.08      4.79 o 
  -4  -8   8        5.80        8.85      1.80 o 
  -3  -8   8       98.42      104.61      1.98 o 
  -2  -8   8      251.26      265.19      4.84 o 
  -1  -8   8      148.29      138.25      1.91 o 
   0  -8   8       37.25       29.66      1.68 o 
   1  -8   8      715.64      714.05      7.51 o 
   2  -8   8       90.01      110.23      1.91 o 
   3  -8   8        1.13        4.73      1.76 o 
   4  -8   8       75.53       76.95      1.97 o 
  -5  -7   8       15.67       15.79      1.83 o 
  -4  -7   8       42.88       54.50      1.75 o 
  -3  -7   8      117.10      101.02      1.65 o 
  -2  -7   8      103.25      126.43      1.75 o 
  -1  -7   8        1.27        7.19      2.67 o 
   0  -7   8       51.55       67.54      1.69 o 
   1  -7   8      658.57      635.92      6.53 o 
   2  -7   8      400.39      407.16      3.13 o 
   3  -7   8       28.45       33.34      1.33 o 
   4  -7   8      212.84      216.13      1.24 o 
   5  -7   8      243.30      229.84      3.68 o 
  -6  -6   8       42.84       38.95      1.36 o 
  -4  -6   8        1.33        2.16      1.49 o 
  -3  -6   8        8.61        6.97      1.39 o 
  -2  -6   8      170.29      151.80      1.45 o 
  -1  -6   8     1008.08     1070.91      3.51 o 
   0  -6   8      261.52      280.53      2.48 o 
   1  -6   8      371.87      368.01     16.39 o 
   2  -6   8      624.42      610.50      6.94 o 
   3  -6   8       16.50       19.80      1.49 o 
   4  -6   8       11.57       14.88      2.37 o 
   5  -6   8      336.17      346.41      1.55 o 
  -6  -5   8       85.19       81.01      1.68 o 
  -5  -5   8       42.60       32.07      1.36 o 
  -4  -5   8        0.63        0.92      1.16 o 
  -3  -5   8      113.31      108.43      1.33 o 
  -2  -5   8      187.66      187.97      1.28 o 
  -1  -5   8     1295.10     1354.35      2.54 o 
   0  -5   8      711.89      735.47      4.52 o 
   1  -5   8       86.81      100.97      2.31 o 
   2  -5   8     1315.23     1297.03     32.50 o 
   3  -5   8     1355.13     1386.50     13.72 o 
   4  -5   8       62.70       62.48      2.51 o 
   5  -5   8      337.13      332.21      1.73 o 
   6  -5   8      230.44      220.40      1.61 o 
  -7  -4   8       71.62       67.11      3.47 o 
  -6  -4   8      156.98      158.51      7.91 o 
  -5  -4   8        5.13        3.88      1.04 o 
  -4  -4   8       28.35       32.86      1.19 o 
  -3  -4   8      320.20      330.45      5.07 o 
  -2  -4   8      348.55      345.62      1.33 o 
  -1  -4   8      257.63      234.96      1.08 o 
   0  -4   8      903.51      975.46     22.41 o 
   1  -4   8      375.80      405.55      6.65 o 
   2  -4   8      551.98      555.91     10.46 o 
   3  -4   8      448.89      430.66      6.66 o 
   4  -4   8       28.29       33.64      1.50 o 
   5  -4   8      224.13      227.88      6.44 o 
   6  -4   8      597.85      539.46     21.68 o 
  -7  -3   8      373.48      368.53     12.93 o 
  -6  -3   8      313.12      314.19      2.81 o 
  -5  -3   8       92.66       91.04      1.30 o 
  -4  -3   8       67.22       65.27      1.27 o 
  -3  -3   8      693.16      634.70     75.87 o 
  -2  -3   8      491.16      495.05      2.34 o 
  -1  -3   8       23.53       25.68      0.47 o 
   0  -3   8       73.80       77.58      7.59 o 
   1  -3   8       15.07       15.03      0.52 o 
   2  -3   8      546.13      608.53     16.17 o 
   3  -3   8      192.54      158.94      0.94 o 
   4  -3   8      152.81      159.19      2.74 o 
   5  -3   8      156.57      143.04      4.83 o 
   6  -3   8      268.98      276.49      5.86 o 
  -8  -2   8        0.03        1.10      1.80 o 
  -7  -2   8      105.71      100.67      4.73 o 
  -6  -2   8      202.64      202.65      6.29 o 
  -5  -2   8      742.44      782.34     36.35 o 
  -4  -2   8        4.67        5.62      0.78 o 
  -3  -2   8     1793.18     1941.03     14.17 o 
  -2  -2   8      894.02      873.73      2.61 o 
  -1  -2   8        7.70        8.33      0.64 o 
   0  -2   8      410.58      421.79     14.09 o 
   1  -2   8      497.46      456.43     18.90 o 
   2  -2   8      208.45      226.23      3.25 o 
   3  -2   8      279.93      296.82      1.14 o 
   4  -2   8      387.68      364.49      1.18 o 
   5  -2   8       39.62       35.93      1.80 o 
   6  -2   8      208.71      210.64      6.03 o 
  -8  -1   8       21.94       27.11      1.88 o 
  -7  -1   8        1.45        4.69      3.16 o 
  -6  -1   8      142.91      142.56      2.99 o 
  -5  -1   8       29.33       28.58      0.93 o 
  -4  -1   8       91.07       90.62      1.40 o 
  -3  -1   8      675.05      703.90      2.48 o 
  -2  -1   8     1485.62     1609.52      8.35 o 
  -1  -1   8      424.50      409.64      6.99 o 
   0  -1   8        0.65        0.86      0.35 o 
   1  -1   8        3.59       20.64      9.57 o 
   2  -1   8       79.55       82.38      1.48 o 
   3  -1   8        3.14        5.28      0.70 o 
   4  -1   8      249.20      236.64      3.53 o 
   5  -1   8        7.04       10.48      1.41 o 
   6  -1   8      216.32      208.25      6.70 o 
  -8   0   8       25.15       21.25      1.33 o 
  -7   0   8      109.12      105.96      1.75 o 
  -6   0   8      118.80      119.39      2.14 o 
  -5   0   8      397.20      398.17      7.12 o 
  -4   0   8      131.69      126.81      5.04 o 
  -3   0   8      566.48      605.61      1.35 o 
  -2   0   8     3401.78     3537.83     29.94 o 
  -1   0   8     3033.84     3297.25      9.51 o 
   0   0   8      264.33      292.00      3.35 o 
   1   0   8      126.99      148.73      4.20 o 
   2   0   8      400.15      415.33     13.03 o 
   3   0   8        2.81        3.76      0.84 o 
   4   0   8       13.49       15.15      1.22 o 
   5   0   8       10.32       10.34      0.50 o 
   6   0   8       15.29       13.39      1.23 o 
  -8   1   8       30.16       31.60      1.32 o 
  -7   1   8       27.57       29.60      2.00 o 
  -6   1   8       92.41       94.44      1.61 o 
  -5   1   8      648.84      656.07      1.68 o 
  -4   1   8      297.83      296.37      0.88 o 
  -3   1   8       37.57       47.17      0.54 o 
  -2   1   8     4888.61     5052.43     21.64 o 
  -1   1   8     1615.58     1519.07      1.84 o 
   0   1   8       29.33       22.86      1.70 o 
   1   1   8      851.72      825.73      1.90 o 
   2   1   8     1050.17     1067.87     27.56 o 
   3   1   8      560.64      552.92     20.94 o 
   4   1   8      364.08      339.99      3.60 o 
   5   1   8        4.30        4.87      0.35 o 
   6   1   8        1.90       -1.31      1.75 o 
  -8   2   8       19.73       24.17      1.56 o 
  -7   2   8        8.18       11.37      1.12 o 
  -6   2   8       26.64       30.17      1.07 o 
  -5   2   8      194.26      203.81      7.42 o 
  -4   2   8      632.52      595.67      1.89 o 
  -3   2   8      359.69      369.54      5.05 o 
  -2   2   8      688.25      670.63      6.31 o 
  -1   2   8     2490.94     2503.77      2.92 o 
   0   2   8      864.25      854.92      1.89 o 
   2   2   8      696.66      699.88      1.31 o 
   3   2   8       60.85       63.51      1.32 o 
   4   2   8       27.77       29.31      1.74 o 
   5   2   8       44.88       45.23      1.64 o 
   6   2   8        8.04       13.98      1.89 o 
  -8   3   8       25.48       23.82      1.90 o 
  -7   3   8        0.79        2.83      2.02 o 
  -6   3   8       27.74       28.40      0.95 o 
  -5   3   8       62.62       54.42      5.47 o 
  -4   3   8      547.17      557.33      4.88 o 
  -3   3   8       30.82       25.00      0.48 o 
  -2   3   8      446.63      460.86      1.52 o 
  -1   3   8      721.08      732.78      8.01 o 
   0   3   8     1378.74     1359.20      2.81 o 
   1   3   8      925.15      918.26      2.54 o 
   2   3   8     1518.69     1598.18      3.07 o 
   3   3   8      509.04      586.76     19.18 o 
   4   3   8      127.60      120.28      1.38 o 
   5   3   8        9.39        4.14      3.97 o 
  -8   4   8       83.39       77.30      1.49 o 
  -7   4   8      118.94       92.76      1.74 o 
  -6   4   8       21.50       20.36      1.76 o 
  -5   4   8       48.91       44.08      1.05 o 
  -4   4   8      154.32      146.34      0.75 o 
  -3   4   8      150.83      150.22      0.85 o 
  -2   4   8       15.57       15.83      0.51 o 
  -1   4   8     1595.84     1773.14     27.79 o 
   0   4   8      937.08      909.60      2.60 o 
   1   4   8        1.88        1.98      1.22 o 
   2   4   8      136.45      131.94      1.49 o 
   3   4   8      451.15      472.78      2.26 o 
   4   4   8      190.75      232.25      2.65 o 
   5   4   8        3.88        6.81      1.29 o 
  -8   5   8       72.92       67.32      1.47 o 
  -7   5   8       41.50       37.19      1.23 o 
  -6   5   8        0.50        1.52      0.99 o 
  -5   5   8       32.47       41.69      1.03 o 
  -4   5   8      547.93      537.16     11.04 o 
  -3   5   8      229.22      224.50      8.19 o 
  -2   5   8       90.24       95.46      0.73 o 
  -1   5   8      138.07      152.13      5.26 o 
   0   5   8     1102.83     1151.96     24.16 o 
   1   5   8      343.52      370.32      1.93 o 
   2   5   8        0.23       -1.52      1.52 o 
   3   5   8      637.61      640.57      2.78 o 
  -7   6   8        6.91        7.19      1.23 o 
  -6   6   8       50.94       45.68      1.09 o 
  -5   6   8      146.44      138.67      1.34 o 
  -4   6   8       51.71       54.13      0.74 o 
  -3   6   8      370.35      362.27     14.11 o 
  -2   6   8        0.01        0.46      0.58 o 
  -1   6   8       28.70       28.74      0.44 o 
   0   6   8       23.06       24.81      3.22 o 
   1   6   8      479.96      484.54      2.14 o 
   2   6   8      130.98      130.78      1.80 o 
   3   6   8      176.96      195.09      1.87 o 
   4   6   8      450.51      474.14      4.68 o 
  -6   7   8       30.88       31.81      1.14 o 
  -5   7   8       76.24       79.27      3.74 o 
  -4   7   8        5.28        6.38      1.51 o 
  -3   7   8       66.65       62.23      2.25 o 
  -2   7   8       49.55       52.22      0.89 o 
  -1   7   8       42.08       43.73      1.58 o 
   0   7   8       80.59       81.62      1.58 o 
   1   7   8      154.42      163.65      1.86 o 
   2   7   8       76.50       83.38      3.59 o 
   3   7   8       60.75       51.36      1.89 o 
  -5   8   8       40.93       41.93      1.04 o 
  -4   8   8       72.33       75.06      4.09 o 
  -3   8   8        2.90        7.41      1.69 o 
  -2   8   8        2.26        3.37      2.12 o 
  -1   8   8       43.55       35.44      2.06 o 
   0   8   8       33.99       38.91      1.61 o 
   1   8   8      118.86      124.11      1.97 o 
  -2   9   8        6.43        3.75      2.05 o 
  -1   9   8        0.37        1.86      1.36 o 
  -1  -9   9        3.01        4.40      2.50 o 
   0  -9   9       59.25       68.19      5.97 o 
   1  -9   9      303.44      309.18      5.78 o 
   2  -9   9      100.35      121.76      2.48 o 
  -3  -8   9      138.51      131.44      2.03 o 
  -2  -8   9      220.98      254.01      2.44 o 
  -1  -8   9      119.25      122.22      3.25 o 
   0  -8   9       26.52       25.67      3.46 o 
   1  -8   9      467.33      465.68     10.36 o 
   2  -8   9      183.62      192.35      5.61 o 
   3  -8   9       15.93       14.81      1.84 o 
  -5  -7   9       30.46       38.95      1.91 o 
  -4  -7   9       19.21       14.31      1.79 o 
  -3  -7   9       45.38       45.10      1.71 o 
  -2  -7   9      461.97      489.98      2.39 o 
  -1  -7   9      364.81      408.22      4.96 o 
   0  -7   9       59.40       42.89      1.65 o 
   1  -7   9      307.10      305.81      6.46 o 
   2  -7   9      442.64      396.69     11.51 o 
   3  -7   9       40.76       44.12      1.88 o 
   4  -7   9       17.83       20.60      3.77 o 
  -6  -6   9       17.18       17.52      1.61 o 
  -4  -6   9        8.85       17.23      1.57 o 
  -2  -6   9      481.47      430.82      2.15 o 
  -1  -6   9      514.39      543.49      3.03 o 
   0  -6   9      165.82      178.68      1.64 o 
   1  -6   9      182.92      211.17      7.88 o 
   2  -6   9      447.93      421.14      2.34 o 
   3  -6   9      690.44      684.25      6.78 o 
   4  -6   9        2.05        2.95      1.73 o 
   5  -6   9       40.06       49.51      2.91 o 
  -6  -5   9       70.84       75.09      2.12 o 
  -5  -5   9       70.67       64.60      5.04 o 
  -4  -5   9        7.98        8.92      3.58 o 
  -3  -5   9       42.33       30.39      1.32 o 
  -2  -5   9       11.00       15.01      1.24 o 
  -1  -5   9       65.55       62.74      2.31 o 
   0  -5   9        2.87        7.47      2.34 o 
   1  -5   9       77.43       81.52      3.58 o 
   2  -5   9     1935.85     1951.09      3.37 o 
   3  -5   9      390.85      396.90      2.52 o 
   4  -5   9       23.98       31.37      2.01 o 
   5  -5   9      116.22      131.07      1.58 o 
  -7  -4   9       95.26       93.42      1.67 o 
  -6  -4   9      236.29      234.47      3.41 o 
  -5  -4   9       23.53       28.66      1.15 o 
  -4  -4   9      134.12      132.52      1.03 o 
  -3  -4   9        0.61       -0.83      0.83 o 
  -2  -4   9      217.54      181.38     22.48 o 
  -1  -4   9       32.71       36.97      1.00 o 
   0  -4   9      348.94      330.43      9.16 o 
   1  -4   9       17.03       18.75      1.96 o 
   2  -4   9      342.73      382.94      1.36 o 
   3  -4   9      231.57      229.71      3.42 o 
   4  -4   9       57.74       62.11      1.20 o 
   5  -4   9       63.38       62.58      3.54 o 
   6  -4   9      371.30      363.27     13.65 o 
  -7  -3   9       18.32       18.60      0.97 o 
  -6  -3   9      343.93      358.40      3.15 o 
  -5  -3   9      207.69      208.05      1.76 o 
  -4  -3   9      179.06      193.73      1.06 o 
  -3  -3   9       17.25       20.97      0.79 o 
  -2  -3   9       59.99       61.47      0.95 o 
  -1  -3   9       62.84       69.79      0.60 o 
   0  -3   9     1924.83     1964.46     43.35 o 
   1  -3   9      286.61      313.09      1.48 o 
   2  -3   9       43.59       57.60      1.41 o 
   3  -3   9      933.79      959.15     31.20 o 
   4  -3   9       17.22       20.36      1.97 o 
   5  -3   9       71.12       71.84      4.07 o 
   6  -3   9      199.92      225.44      6.17 o 
  -8  -2   9       34.15       39.65      5.21 o 
  -7  -2   9       44.40       42.76      1.34 o 
  -6  -2   9      260.72      258.69      9.22 o 
  -5  -2   9      183.92      192.77      3.41 o 
  -4  -2   9       42.06       34.46      1.20 o 
  -3  -2   9        2.89        7.11      0.69 o 
  -2  -2   9      701.25      720.87      1.63 o 
  -1  -2   9      193.13      188.48      3.96 o 
   0  -2   9      394.57      402.32      2.89 o 
   1  -2   9      302.83      296.88      6.88 o 
   2  -2   9       15.85       17.34      1.98 o 
   3  -2   9      295.15      320.87      1.33 o 
   4  -2   9     1357.51     1393.01      2.67 o 
   5  -2   9       19.08       20.68      2.00 o 
   6  -2   9       91.30       99.93      7.31 o 
  -8  -1   9      106.01      108.00      2.01 o 
  -7  -1   9        0.03        2.56      1.56 o 
  -6  -1   9      193.08      201.23      3.58 o 
  -5  -1   9      729.09      754.18      2.52 o 
  -4  -1   9       19.92       22.19      0.75 o 
  -3  -1   9        8.94        9.34      0.86 o 
  -2  -1   9      195.61      206.58      0.66 o 
  -1  -1   9      470.41      471.04     14.02 o 
   0  -1   9       51.40       49.00      1.24 o 
   1  -1   9       55.75       59.11      5.52 o 
   2  -1   9      186.30      148.50      4.38 o 
   3  -1   9      211.66      240.09      1.76 o 
   4  -1   9      427.69      429.54      4.56 o 
   5  -1   9      182.27      165.20      6.70 o 
   6  -1   9       15.95       14.08      0.64 o 
  -8   0   9      153.13      150.52      9.54 o 
  -7   0   9      190.15      182.33      2.81 o 
  -6   0   9      224.78      224.46      2.60 o 
  -5   0   9     1397.34     1511.41     53.54 o 
  -4   0   9      323.41      332.59     15.93 o 
  -3   0   9       51.98       53.41      2.29 o 
  -2   0   9      129.33      120.84      1.15 o 
  -1   0   9      623.57      588.44     12.68 o 
   0   0   9        4.23        6.01      2.05 o 
   1   0   9      115.79      114.72      2.35 o 
   2   0   9      178.03      166.52      6.60 o 
   3   0   9     1114.79     1075.27     15.84 o 
   4   0   9      122.51      126.85      5.64 o 
   5   0   9       59.08       51.28      0.63 o 
   6   0   9       10.17        7.43      1.94 o 
  -8   1   9      106.84      117.38      1.52 o 
  -7   1   9       86.86       86.10      2.15 o 
  -6   1   9        4.95        8.18      0.96 o 
  -5   1   9      522.22      535.38      1.54 o 
  -4   1   9      443.22      433.33      3.55 o 
  -3   1   9      269.01      275.98      3.99 o 
  -2   1   9      169.65      202.04      2.92 o 
  -1   1   9     1833.29     2025.07     92.76 o 
   0   1   9      187.08      166.79      1.01 o 
   1   1   9      542.53      575.40      1.66 o 
   2   1   9      361.41      363.31      4.95 o 
   3   1   9      118.99      130.82      2.43 o 
   4   1   9      223.54      241.02     18.50 o 
   5   1   9       93.64       79.23      1.71 o 
   6   1   9        6.87        8.58      1.91 o 
  -8   2   9       56.44       56.64      1.55 o 
  -7   2   9       86.92       93.39      1.72 o 
  -6   2   9        0.83        1.21      0.91 o 
  -5   2   9      220.00      224.59      1.27 o 
  -4   2   9     1334.30     1356.98     25.03 o 
  -3   2   9       62.38       63.18      1.24 o 
  -2   2   9      168.47      170.25      0.68 o 
  -1   2   9      732.91      738.37     13.97 o 
   0   2   9     1093.36     1089.06      1.97 o 
   1   2   9     1116.24     1100.49      2.37 o 
   2   2   9      486.41      502.10      2.05 o 
   3   2   9       93.72       96.67      1.39 o 
   4   2   9       32.00       37.65      2.41 o 
   5   2   9      250.12      279.16      2.14 o 
  -8   3   9        0.42        2.54      1.39 o 
  -7   3   9       68.42       67.55      2.93 o 
  -6   3   9       12.51       14.71      1.16 o 
  -5   3   9       74.79       72.52      1.17 o 
  -4   3   9      665.02      613.10      1.75 o 
  -3   3   9      532.61      547.58      9.61 o 
  -2   3   9      372.65      385.34      9.10 o 
  -1   3   9      859.31      931.96      8.52 o 
   0   3   9     2809.20     2913.81      4.07 o 
   1   3   9        3.52        6.26      1.25 o 
   2   3   9       38.98       31.85      1.41 o 
   3   3   9      324.16      323.31     22.78 o 
   4   3   9      196.46      194.02      8.84 o 
   5   3   9      153.93      171.87      2.51 o 
  -8   4   9       20.11       30.05      2.75 o 
  -7   4   9        0.49        3.81      1.14 o 
  -6   4   9      109.56      111.71      1.58 o 
  -5   4   9        0.39        1.23      3.21 o 
  -4   4   9      181.92      176.86      8.68 o 
  -3   4   9      527.53      533.90      5.27 o 
  -2   4   9       86.74       92.65      2.48 o 
  -1   4   9      514.78      571.00      4.48 o 
   0   4   9      703.68      711.35      2.36 o 
   1   4   9      251.30      260.77      1.68 o 
   2   4   9      116.20      114.13      1.67 o 
   3   4   9       11.11       12.30      1.53 o 
  -7   5   9        0.36        1.31      1.71 o 
  -6   5   9       32.22       29.80      1.32 o 
  -5   5   9       16.43       20.44      2.34 o 
  -4   5   9      103.54      105.65      1.72 o 
  -3   5   9      111.87      107.49      2.63 o 
  -2   5   9      339.62      357.79      3.05 o 
  -1   5   9       57.03       59.16      1.44 o 
   0   5   9      955.48      969.25      4.08 o 
   1   5   9      676.84      716.02      2.60 o 
   2   5   9       14.73       16.07      1.63 o 
   3   5   9       30.82       29.44      1.66 o 
  -7   6   9        5.39        8.24      1.67 o 
  -6   6   9       20.05       18.54      1.04 o 
  -5   6   9        3.91        4.02      1.41 o 
  -4   6   9       13.55       14.36      1.00 o 
  -3   6   9      230.97      226.03      4.94 o 
  -2   6   9      197.43      207.16      1.42 o 
  -1   6   9       90.08       86.86      2.01 o 
   0   6   9      679.70      704.78      2.81 o 
   1   6   9      516.31      507.11      2.36 o 
   2   6   9      265.01      304.96      2.27 o 
   3   6   9      164.25      176.73      2.22 o 
  -6   7   9       12.54       11.39      3.28 o 
  -5   7   9       12.03       13.24      1.43 o 
  -4   7   9        3.99        5.46      0.93 o 
  -3   7   9       48.06       47.69      3.62 o 
  -2   7   9      273.45      262.36      9.28 o 
   0   7   9      413.02      402.35      2.36 o 
   1   7   9      612.18      619.29      3.03 o 
   2   7   9       98.11       92.41      3.92 o 
  -5   8   9        1.38        2.25      0.91 o 
  -4   8   9       18.90       20.95      0.77 o 
  -3   8   9        3.94        5.27      0.61 o 
  -2   8   9        1.59        2.56      1.22 o 
  -1   8   9       90.43       87.28      1.82 o 
   0   8   9       35.38       35.42      1.80 o 
  -2  -8  10      257.12      284.82      2.94 o 
  -1  -8  10       52.55       51.92      3.44 o 
   0  -8  10        4.02        0.15      1.80 o 
   1  -8  10        6.33        5.72      1.78 o 
   2  -8  10       44.87       36.26      1.71 o 
   3  -8  10       81.44       84.49      1.96 o 
  -4  -7  10      160.50      165.42      2.15 o 
  -2  -7  10       84.35       72.76      1.69 o 
  -1  -7  10      669.25      722.59      6.45 o 
   0  -7  10       36.95       42.94      2.56 o 
   1  -7  10        7.72       17.26      1.77 o 
   2  -7  10       87.03       71.44      1.83 o 
   3  -7  10       80.71       84.82      1.72 o 
  -5  -6  10      181.83      166.16      3.89 o 
  -4  -6  10      102.64      120.81      1.95 o 
  -3  -6  10        5.06        6.93      1.50 o 
  -2  -6  10      140.74      136.28      1.75 o 
  -1  -6  10     1011.28     1029.33      7.74 o 
   0  -6  10      295.62      326.29      1.84 o 
   1  -6  10        7.13        8.79      1.95 o 
   2  -6  10      214.39      212.60      4.02 o 
   3  -6  10      345.12      339.27      4.55 o 
   4  -6  10        3.39        6.94      2.00 o 
  -6  -5  10       10.41       10.65      2.23 o 
  -5  -5  10        5.52       11.97      1.19 o 
  -3  -5  10      420.47      449.11      1.98 o 
  -2  -5  10      238.02      258.37      1.46 o 
  -1  -5  10      947.16      923.71      2.41 o 
   0  -5  10      726.77      740.40      7.43 o 
   1  -5  10      150.39      147.86      5.87 o 
   2  -5  10       95.37       96.78      1.36 o 
   3  -5  10      666.13      644.39      6.34 o 
   4  -5  10       68.60       71.29      3.26 o 
   5  -5  10       25.54       29.09      2.76 o 
  -7  -4  10        9.16        8.99      1.46 o 
  -6  -4  10       22.64       19.58      1.48 o 
  -5  -4  10       18.72       20.45      1.72 o 
  -4  -4  10      237.79      236.34      3.47 o 
  -3  -4  10      990.34      959.21     41.98 o 
  -2  -4  10      382.69      333.08     38.17 o 
  -1  -4  10      255.11      263.87      1.42 o 
   0  -4  10     1127.98     1123.90     15.43 o 
   1  -4  10     1377.88     1424.93     15.95 o 
   2  -4  10      365.75      390.28      1.45 o 
   3  -4  10      600.76      537.61      4.71 o 
   4  -4  10      289.31      274.04      4.92 o 
   5  -4  10        5.44        6.00      1.69 o 
  -7  -3  10        2.24        5.67      4.48 o 
  -6  -3  10       28.05       29.26      2.94 o 
  -5  -3  10       29.11       29.03      2.36 o 
  -4  -3  10      263.38      283.08      1.20 o 
  -3  -3  10      499.34      517.54      9.75 o 
  -2  -3  10      867.51      915.91      1.98 o 
  -1  -3  10      467.32      509.32      8.57 o 
   0  -3  10     1307.24     1323.46      5.32 o 
   1  -3  10      883.99      875.05     20.93 o 
   2  -3  10       17.25       20.37      1.82 o 
   4  -3  10      759.32      731.13      5.98 o 
   5  -3  10       77.11       81.97      1.51 o 
  -7  -2  10        0.36        3.45      1.32 o 
  -6  -2  10       63.53       63.88      2.87 o 
  -5  -2  10       58.64       59.30      1.35 o 
  -4  -2  10      298.04      303.50      1.45 o 
  -3  -2  10       45.45       48.62      0.75 o 
  -2  -2  10        0.61        0.88      0.72 o 
  -1  -2  10        7.04        8.05      0.60 o 
   0  -2  10     1354.59     1415.59     25.81 o 
   1  -2  10      285.36      263.92      5.60 o 
   2  -2  10       69.42       71.04      3.34 o 
   3  -2  10      556.92      547.03      3.74 o 
   4  -2  10      780.75      791.88      2.28 o 
   5  -2  10       75.03       81.60      2.58 o 
   6  -2  10       64.25       51.84      5.45 o 
  -8  -1  10       57.64       64.58      4.08 o 
  -7  -1  10       72.09       69.20      1.37 o 
  -6  -1  10       23.66       25.55      1.06 o 
  -5  -1  10      472.47      478.76      8.80 o 
  -4  -1  10      110.83      117.91      1.40 o 
  -3  -1  10       19.80       20.77      0.66 o 
  -2  -1  10      190.12      188.12      7.45 o 
  -1  -1  10      106.26      112.72      6.85 o 
   0  -1  10      668.21      629.11     39.82 o 
   1  -1  10      750.29      796.38     22.03 o 
   2  -1  10      118.31      118.96      3.70 o 
   3  -1  10      120.19      145.50      1.54 o 
   4  -1  10      700.57      712.88      7.25 o 
   5  -1  10      274.26      258.27      5.95 o 
   6  -1  10        9.91        9.42      1.85 o 
  -8   0  10       34.44       38.93      3.03 o 
  -7   0  10        1.55        3.81      1.66 o 
  -6   0  10        0.02       -0.78      1.76 o 
  -5   0  10      434.61      432.09      5.34 o 
  -4   0  10      306.38      300.76      1.46 o 
  -2   0  10       45.51       47.34      0.66 o 
  -1   0  10        1.74        2.92      0.45 o 
   0   0  10       59.81       59.64      2.57 o 
   1   0  10       37.96       37.16      1.03 o 
   2   0  10      707.55      680.80     24.72 o 
   3   0  10       26.53       25.10      1.05 o 
   4   0  10      916.03      989.78     51.43 o 
   5   0  10      270.64      274.83      2.06 o 
  -8   1  10       18.45       20.43      1.43 o 
  -7   1  10       57.65       56.95      1.24 o 
  -6   1  10        4.17        8.00      1.43 o 
  -5   1  10      354.27      362.05      8.01 o 
  -4   1  10      941.01      945.98      8.74 o 
  -3   1  10      555.95      585.10      8.58 o 
  -2   1  10        0.85        3.46      0.59 o 
  -1   1  10       88.21       93.36      0.50 o 
   0   1  10      243.72      243.93      9.76 o 
   1   1  10       23.37       18.18      1.08 o 
   2   1  10       33.96       33.06      1.23 o 
   3   1  10       40.83       43.69      1.52 o 
   4   1  10      147.34      151.34      2.10 o 
   5   1  10      224.99      247.30      4.02 o 
  -8   2  10       57.52       60.05      5.99 o 
  -7   2  10      161.08      151.78     11.12 o 
  -6   2  10       22.31       22.21      0.94 o 
  -5   2  10      144.18      150.72      1.15 o 
  -4   2  10     1763.50     1748.96     26.14 o 
  -3   2  10      412.60      405.84      9.01 o 
  -2   2  10       21.20       21.65      0.51 o 
  -1   2  10      504.85      531.67     16.89 o 
   0   2  10      441.06      473.72      1.63 o 
   1   2  10      898.13      926.82      2.51 o 
   2   2  10      193.39      185.34      1.65 o 
   3   2  10        7.67        7.41      1.44 o 
   4   2  10        9.40       10.29      1.15 o 
   5   2  10      166.82      182.39     10.93 o 
  -8   3  10       23.29       26.14      1.41 o 
  -7   3  10      116.06      140.08      2.71 o 
  -6   3  10       43.08       40.82      1.44 o 
  -5   3  10       29.62       30.12      0.80 o 
  -4   3  10      449.40      429.85      1.54 o 
  -3   3  10     1043.21     1077.89     10.15 o 
  -2   3  10        7.46        8.27      0.97 o 
  -1   3  10      447.73      511.10     18.97 o 
   0   3  10      490.69      515.24      2.14 o 
   1   3  10       27.13       27.17      1.32 o 
   2   3  10        6.32       12.77      2.77 o 
   3   3  10       41.50       38.13      1.58 o 
   4   3  10        1.79        4.56      1.79 o 
  -7   4  10       41.00       47.53      1.23 o 
  -6   4  10      152.70      156.38      5.28 o 
  -5   4  10        8.70       10.29      0.79 o 
  -4   4  10      302.26      294.89     11.06 o 
  -3   4  10      482.77      487.85      1.46 o 
  -2   4  10      125.16      129.77      1.12 o 
  -1   4  10      368.54      373.24      8.58 o 
   0   4  10      711.76      715.96      2.76 o 
   2   4  10       20.55       17.84      1.56 o 
   3   4  10        1.29       -1.63      1.63 o 
   4   4  10       44.57       37.80      3.79 o 
  -7   5  10       18.31       27.15      2.75 o 
  -6   5  10       88.35       90.87      2.94 o 
  -5   5  10       33.36       33.14      1.84 o 
  -4   5  10       41.96       39.79      0.88 o 
  -3   5  10      913.67      941.93     16.16 o 
  -2   5  10      371.91      377.88      5.16 o 
  -1   5  10       29.99       31.49      1.16 o 
   0   5  10      160.89      166.55      1.79 o 
   1   5  10      354.26      376.17      2.19 o 
   2   5  10       30.31       40.71      1.75 o 
   3   5  10       23.78       28.63      1.84 o 
  -6   6  10      184.48      186.28      1.38 o 
  -5   6  10       68.85       66.91      1.95 o 
  -4   6  10        6.55        5.37      0.91 o 
  -3   6  10      141.64      145.41      1.17 o 
  -2   6  10      600.11      580.20      6.97 o 
  -1   6  10       10.24       10.87      3.62 o 
   0   6  10       38.95       44.88      1.67 o 
   1   6  10      404.69      420.87      2.71 o 
   2   6  10      140.43      177.52      4.05 o 
  -6   7  10       63.39       67.32      2.51 o 
  -5   7  10       88.78       82.31      4.48 o 
  -4   7  10        3.51        4.02      2.88 o 
  -3   7  10       17.60       17.06      1.96 o 
  -2   7  10      145.33      134.96      7.46 o 
  -1   7  10       79.25       81.22      1.83 o 
   0   7  10        0.52        3.32      3.68 o 
   1   7  10       93.02      101.73      2.17 o 
  -4   8  10       24.33       24.53      1.16 o 
  -3   8  10       11.43       12.07      1.00 o 
  -2   8  10       72.32       64.79      2.08 o 
  -1   8  10       93.13       93.48      2.06 o 
  -2  -8  11       97.40      101.65      2.15 o 
  -1  -8  11      178.15      207.86      5.24 o 
   0  -8  11       95.86      110.65      3.46 o 
   1  -8  11       59.88       63.24      2.94 o 
   2  -8  11        1.97        4.57      4.79 o 
  -4  -7  11      146.75      156.63      2.17 o 
  -3  -7  11       22.09       18.80      1.75 o 
  -2  -7  11       72.21       57.47      2.62 o 
  -1  -7  11      395.67      439.14      3.76 o 
   0  -7  11      165.34      188.09      3.77 o 
   1  -7  11       59.15       70.01      4.13 o 
   2  -7  11        0.29        3.48      1.66 o 
   3  -7  11       44.76       58.61      1.98 o 
  -5  -6  11      114.89      102.82      4.05 o 
  -4  -6  11      385.29      423.69      2.43 o 
  -3  -6  11       59.63       56.76      1.74 o 
  -2  -6  11        2.10       -0.46      2.95 o 
  -1  -6  11      386.55      357.83      4.16 o 
   0  -6  11      416.12      444.65      3.08 o 
   1  -6  11        3.51        3.20      2.26 o 
   2  -6  11       34.44       38.70      3.60 o 
   3  -6  11       29.88       20.73      1.50 o 
   4  -6  11       34.24       36.08      1.41 o 
  -6  -5  11       10.75       10.47      3.48 o 
  -5  -5  11        1.02        2.96      1.76 o 
  -4  -5  11      464.99      418.30      2.26 o 
  -3  -5  11      303.85      321.52      1.95 o 
  -2  -5  11       15.56       12.00      1.40 o 
  -1  -5  11      393.61      388.36      1.77 o 
   0  -5  11      443.94      425.66      6.98 o 
   1  -5  11      285.14      304.51      3.70 o 
   2  -5  11        0.02        1.77      1.83 o 
   3  -5  11       30.62       31.07      3.32 o 
   4  -5  11       31.17       30.07      1.05 o 
  -6  -4  11        0.47        2.75      1.69 o 
  -5  -4  11       34.08       34.47      1.65 o 
  -4  -4  11       56.26       58.94      1.13 o 
  -3  -4  11      200.13      157.07     16.57 o 
  -2  -4  11       18.33       13.97      3.13 o 
  -1  -4  11      188.91      173.56      7.49 o 
   0  -4  11     2191.91     2011.40    130.21 o 
   1  -4  11      452.36      524.26      8.58 o 
   2  -4  11        0.26        0.33      2.34 o 
   3  -4  11      194.78      208.61      1.86 o 
   4  -4  11       13.36       13.64      2.70 o 
   5  -4  11       57.28       59.18      1.55 o 
  -7  -3  11       12.50       14.80      3.33 o 
  -6  -3  11       29.98       27.93      2.24 o 
  -5  -3  11        2.12        2.98      1.10 o 
  -4  -3  11      166.03      164.62      4.30 o 
  -3  -3  11      265.82      260.82      3.57 o 
  -2  -3  11      390.45      382.07      6.11 o 
  -1  -3  11      287.00      295.76      7.04 o 
   0  -3  11      470.89      514.28      7.78 o 
   1  -3  11      381.66      382.71     21.37 o 
   2  -3  11        3.41        1.38      2.27 o 
   3  -3  11      289.06      305.46      7.33 o 
   4  -3  11      506.23      495.07     12.56 o 
   5  -3  11       14.41       13.04      1.68 o 
  -7  -2  11       50.62       55.82      1.39 o 
  -6  -2  11       32.85       33.18      1.12 o 
  -5  -2  11        3.01        4.32      2.77 o 
  -4  -2  11       39.99       40.10      4.59 o 
  -3  -2  11      140.31      131.55      2.98 o 
  -2  -2  11      855.68      865.55     19.72 o 
  -1  -2  11      119.59      124.07      0.78 o 
   0  -2  11      262.06      292.01      2.06 o 
   1  -2  11     1535.64     1717.89     15.34 o 
   2  -2  11      101.64       67.17      1.67 o 
   3  -2  11        3.17        2.82      1.38 o 
   4  -2  11      371.77      397.81      8.52 o 
   5  -2  11      305.10      278.59      1.29 o 
  -7  -1  11       33.91       37.98      1.24 o 
  -6  -1  11        4.34        2.64      3.56 o 
  -5  -1  11        4.11        5.29      1.51 o 
  -4  -1  11      105.38      108.88      2.25 o 
  -3  -1  11      334.79      336.61      4.33 o 
  -2  -1  11      524.40      548.23     26.36 o 
  -1  -1  11      240.44      229.03      8.05 o 
   0  -1  11       27.29       32.57      0.74 o 
   1  -1  11      729.06      774.02     18.85 o 
   2  -1  11     1372.83     1358.04     66.07 o 
   3  -1  11       10.71       10.35      1.24 o 
   4  -1  11      193.56      212.71      1.64 o 
   5  -1  11      560.73      567.99      2.65 o 
  -8   0  11       45.91       52.10      2.78 o 
  -7   0  11       58.24       57.23      1.26 o 
  -6   0  11       25.54       27.70      1.37 o 
  -5   0  11       16.34       16.98      0.91 o 
  -4   0  11       21.71       19.46      1.00 o 
  -3   0  11       38.37       35.80      2.82 o 
  -2   0  11      341.13      358.22     10.17 o 
  -1   0  11       92.22       80.80      4.25 o 
   0   0  11      347.28      315.55     15.15 o 
   1   0  11      312.55      324.06      3.00 o 
   2   0  11      903.98      928.34     15.11 o 
   3   0  11       72.64       78.81      6.22 o 
   4   0  11      214.35      229.22      4.65 o 
   5   0  11      214.75      229.57      3.73 o 
  -8   1  11       88.61       92.15      3.82 o 
  -7   1  11      212.36      217.91      4.85 o 
  -6   1  11       45.28       52.21      1.45 o 
  -5   1  11        0.94       -0.61      0.81 o 
  -4   1  11       41.25       41.04      0.71 o 
  -3   1  11       47.33       43.16      2.87 o 
  -2   1  11       42.98       39.42      1.18 o 
  -1   1  11      175.16      190.14      9.18 o 
   0   1  11       41.30       39.52      0.66 o 
   1   1  11     1055.32     1127.06      4.37 o 
   2   1  11      412.87      419.92      1.95 o 
   3   1  11       83.89       86.41      2.73 o 
   4   1  11       28.71       24.80      3.29 o 
   5   1  11      378.51      410.35      2.81 o 
  -8   2  11       15.10       17.82      1.41 o 
  -7   2  11      194.05      208.00      3.01 o 
  -6   2  11       26.42       30.10      1.57 o 
  -5   2  11        3.30        3.65      1.03 o 
  -4   2  11       15.50       19.68      1.01 o 
  -3   2  11      307.10      291.55      4.30 o 
  -2   2  11       43.10       35.70      0.56 o 
  -1   2  11      305.22      316.92      1.56 o 
   0   2  11      465.56      452.32      1.86 o 
   1   2  11       19.98       22.08      1.38 o 
   2   2  11      569.83      601.42      2.51 o 
   4   2  11        1.48        6.76      1.80 o 
  -7   3  11      104.22      112.63      3.93 o 
  -6   3  11      204.04      204.30      1.89 o 
  -5   3  11        4.87        5.43      2.17 o 
  -4   3  11       70.78       69.07      0.98 o 
  -3   3  11      287.95      280.92      3.22 o 
  -2   3  11      164.14      171.65      3.65 o 
  -1   3  11      373.69      393.42     17.30 o 
   0   3  11      961.59     1014.45      2.94 o 
   1   3  11       14.75       13.09      1.43 o 
   2   3  11       77.76       87.57      1.66 o 
   3   3  11      356.48      377.57      2.58 o 
  -7   4  11       77.96       84.67      2.09 o 
  -6   4  11      164.27      167.52      1.27 o 
  -5   4  11       53.70       55.13      0.87 o 
  -4   4  11      205.83      219.93      6.18 o 
  -3   4  11      409.77      424.09     10.19 o 
  -2   4  11      788.85      892.93     10.93 o 
  -1   4  11        5.60        6.23      0.32 o 
   0   4  11        3.09        7.53      1.47 o 
   1   4  11      206.06      217.88      1.94 o 
   2   4  11      154.48      161.73      3.71 o 
   3   4  11      265.58      313.96      2.38 o 
  -7   5  11        4.27        5.07      1.61 o 
  -6   5  11       79.96       79.73      1.57 o 
  -5   5  11      103.88      111.52      1.27 o 
  -4   5  11       12.43       15.35      0.58 o 
  -3   5  11      469.81      498.25      6.14 o 
  -2   5  11      197.76      202.19      0.73 o 
  -1   5  11       12.53       12.85      2.88 o 
   0   5  11      162.23      157.17      1.75 o 
   1   5  11        0.96        8.28      1.61 o 
   2   5  11      411.18      471.04      4.79 o 
   3   5  11        7.90        7.87      1.95 o 
  -6   6  11       94.20       99.58      1.66 o 
  -5   6  11       13.98       17.71      1.14 o 
  -4   6  11       32.43       31.60      1.06 o 
  -3   6  11       27.76       28.54      3.05 o 
  -2   6  11      595.10      584.15     28.60 o 
  -1   6  11      201.70      208.23      1.93 o 
   0   6  11       21.31       26.01      1.75 o 
   1   6  11       13.31        5.65      1.88 o 
   2   6  11       15.53       15.24      1.97 o 
  -5   7  11      110.42      112.97      1.31 o 
  -4   7  11       15.73       16.39      1.82 o 
  -3   7  11       38.25       35.99      0.66 o 
  -2   7  11      477.26      480.66      2.98 o 
  -1   7  11      245.61      238.19      2.38 o 
   0   7  11       34.97       37.32      1.95 o 
   0  -8  12       38.48       46.81      3.17 o 
  -3  -7  12        8.13        9.11      1.93 o 
  -2  -7  12        6.07        7.64      2.49 o 
  -1  -7  12        3.39        3.05      2.19 o 
   0  -7  12       14.95       14.57      1.60 o 
   1  -7  12      136.71      140.22      3.10 o 
   2  -7  12       25.81       15.62      3.33 o 
  -4  -6  12       98.24       99.01      1.99 o 
  -3  -6  12      211.19      223.44      2.03 o 
  -2  -6  12        6.34        4.25      1.50 o 
  -1  -6  12        3.77        7.31      2.80 o 
   0  -6  12       68.39       62.37      1.52 o 
   1  -6  12       70.04       82.96      2.83 o 
   2  -6  12      109.26      104.11      1.55 o 
   3  -6  12        3.02        3.33      2.15 o 
  -5  -5  12       17.89       23.66      1.95 o 
  -4  -5  12      213.20      197.67      2.00 o 
  -2  -5  12      111.19      111.26      1.51 o 
  -1  -5  12       51.15       63.71      1.73 o 
   0  -5  12      100.62       88.49      2.32 o 
   1  -5  12      174.61      204.94      5.51 o 
   2  -5  12       15.82       19.18      2.03 o 
   3  -5  12       60.53       57.80      3.24 o 
   4  -5  12       20.63       21.41      4.06 o 
  -6  -4  12       30.74       33.83      1.39 o 
  -5  -4  12       54.81       58.19      1.64 o 
  -4  -4  12      171.78      182.94      6.58 o 
  -3  -4  12      803.65      672.15     60.30 o 
  -2  -4  12      410.65      372.76     39.06 o 
  -1  -4  12      511.20      507.33      1.66 o 
   0  -4  12      152.99      117.32     12.79 o 
   1  -4  12      580.99      581.21      1.74 o 
   2  -4  12       78.39       79.12      4.34 o 
   3  -4  12       54.82       66.66      2.63 o 
   4  -4  12        1.43        4.27      1.47 o 
  -6  -3  12      130.90      125.95      3.42 o 
  -5  -3  12      344.78      338.10      4.66 o 
  -4  -3  12       88.37       91.71      1.52 o 
  -3  -3  12      323.76      335.78      4.74 o 
  -2  -3  12      421.67      391.75      6.14 o 
  -1  -3  12      335.05      343.80      1.33 o 
   0  -3  12      481.27      494.02      3.32 o 
   1  -3  12      470.81      376.30     22.69 o 
   2  -3  12      289.41      292.87      7.30 o 
   3  -3  12       14.90       16.70      1.57 o 
   4  -3  12        2.97        4.66      1.71 o 
  -7  -2  12        9.00       13.59      2.06 o 
  -6  -2  12      131.27      136.79      5.52 o 
  -5  -2  12      347.24      342.28      5.06 o 
  -4  -2  12      507.23      524.33     10.28 o 
  -3  -2  12      431.12      411.12     28.75 o 
  -2  -2  12     1190.63     1154.16      2.20 o 
  -1  -2  12      519.52      537.83     13.30 o 
   0  -2  12      118.37      127.16      5.67 o 
   1  -2  12     1019.37     1014.89     20.34 o 
   2  -2  12      390.23      366.92      0.96 o 
   3  -2  12       57.75       55.88      1.93 o 
   4  -2  12        0.53        2.10      1.96 o 
  -7  -1  12        1.61        3.32      1.80 o 
  -6  -1  12      156.31      150.12      1.29 o 
  -5  -1  12       76.74       81.03      3.40 o 
  -4  -1  12        3.92        4.38      0.82 o 
  -3  -1  12       13.23       14.36      1.03 o 
  -2  -1  12     1197.03     1300.26     67.50 o 
  -1  -1  12      201.98      189.10      8.16 o 
   0  -1  12        0.87        1.82      0.76 o 
   1  -1  12     1036.66      985.74     11.83 o 
   2  -1  12      835.27      808.63     12.35 o 
   3  -1  12       18.90       21.71      2.84 o 
   4  -1  12      193.18      197.07      1.86 o 
  -7   0  12       43.01       43.53      1.76 o 
  -6   0  12       19.80       23.88      1.03 o 
  -5   0  12       25.72       25.96      2.54 o 
  -4   0  12       18.38       16.98      2.25 o 
  -3   0  12        4.19        6.17      0.60 o 
  -2   0  12      853.85      911.57     29.96 o 
  -1   0  12      905.18      998.87     22.14 o 
   0   0  12       88.00       88.09      0.53 o 
   1   0  12      182.92      222.28     14.91 o 
   2   0  12      884.66      881.64      5.95 o 
   3   0  12      243.08      253.68     10.35 o 
   4   0  12       29.77       31.35      1.99 o 
  -7   1  12       55.00       57.90      3.62 o 
  -6   1  12       47.69       48.95      1.55 o 
  -5   1  12       25.00       28.13      1.05 o 
  -4   1  12       13.67       14.37      0.71 o 
  -3   1  12        1.93        1.54      0.56 o 
  -2   1  12       57.84       72.64      7.05 o 
  -1   1  12      290.19      288.36     18.99 o 
   0   1  12      293.50      291.15      5.66 o 
   1   1  12      191.76      210.81      1.63 o 
   2   1  12     1403.92     1537.88      5.55 o 
   3   1  12      403.80      425.52      2.29 o 
   4   1  12        0.18       -1.62      1.62 o 
  -7   2  12      110.08      106.83      1.54 o 
  -6   2  12      121.93      122.31      6.21 o 
  -5   2  12       99.51      100.52      6.42 o 
  -4   2  12       35.43       32.84      1.46 o 
  -3   2  12       22.82       19.62      0.84 o 
  -2   2  12      120.76      119.31      1.82 o 
  -1   2  12        2.33        3.86      1.18 o 
   0   2  12       82.81       77.23      1.45 o 
   1   2  12        4.16        5.80      1.35 o 
   2   2  12      469.19      469.45      2.67 o 
   3   2  12      251.31      245.35      2.22 o 
   4   2  12       14.80       22.15      2.00 o 
  -7   3  12      108.24      117.42      6.53 o 
  -6   3  12      322.66      304.45      2.09 o 
  -5   3  12       57.25       57.46      0.87 o 
  -4   3  12        2.02        4.20      0.89 o 
  -3   3  12      167.28      171.29      1.13 o 
  -2   3  12      138.31      149.28      1.30 o 
  -1   3  12      602.26      603.70      5.96 o 
   0   3  12        1.68        1.45      2.98 o 
   1   3  12       24.00       21.14      1.52 o 
   2   3  12       74.25       80.40      1.87 o 
   3   3  12      246.04      247.65      2.48 o 
  -7   4  12        7.85       15.17      1.14 o 
  -6   4  12      105.39      110.35      7.09 o 
  -5   4  12      151.67      160.60      3.66 o 
  -4   4  12        3.01        4.48      1.71 o 
  -3   4  12      324.11      330.05     13.01 o 
  -2   4  12      214.75      220.25      5.10 o 
  -1   4  12        4.95        3.62      1.52 o 
   0   4  12       63.15       68.04      3.16 o 
   1   4  12        1.32        5.37      1.69 o 
   2   4  12       12.19       10.49      1.95 o 
   3   4  12      291.03      300.36      2.58 o 
  -6   5  12      113.60      114.08      1.60 o 
  -5   5  12       87.91       89.64      0.90 o 
  -4   5  12        1.08        4.00      0.86 o 
  -3   5  12       62.71       49.82      0.73 o 
  -2   5  12      134.04      125.96      3.51 o 
  -1   5  12      130.99      120.64      1.97 o 
   0   5  12       12.02        8.11      3.60 o 
   1   5  12        0.15        3.55      1.80 o 
   2   5  12       36.22       25.67      2.04 o 
  -5   6  12      242.37      235.59      1.60 o 
  -4   6  12       51.67       48.80      2.13 o 
  -3   6  12       10.79        8.91      0.68 o 
  -2   6  12       68.46       71.36      1.88 o 
  -1   6  12      154.13      147.12      1.88 o 
   0   6  12        2.42        6.28      1.89 o 
   1   6  12       68.13       75.34      2.23 o 
  -4   7  12       80.80       77.74      6.03 o 
  -3   7  12        5.34        8.99      2.11 o 
  -2   7  12       35.17       38.75      2.04 o 
  -1   7  12      169.22      182.43      2.41 o 
  -2  -7  13       85.47       94.66      2.59 o 
  -1  -7  13      192.80      228.33      3.50 o 
   0  -7  13        4.94        8.31      2.37 o 
   1  -7  13        8.65       11.20      2.49 o 
  -4  -6  13       70.17       59.24      1.97 o 
  -3  -6  13      156.56      182.02      1.98 o 
  -2  -6  13       94.29       95.27      1.65 o 
  -1  -6  13       14.12       19.99      2.70 o 
   0  -6  13        1.07        3.95      1.67 o 
   1  -6  13       68.82       71.62      2.61 o 
   2  -6  13        6.92        6.45      2.15 o 
  -5  -5  13        1.33        2.92      1.87 o 
  -4  -5  13       17.38       20.31      1.66 o 
  -3  -5  13      172.77      170.11      1.85 o 
  -1  -5  13        4.36        1.55      2.25 o 
   0  -5  13       23.32       21.70      1.94 o 
   1  -5  13        6.69        4.25      2.15 o 
   2  -5  13       93.09      103.74      2.11 o 
   3  -5  13      105.18      103.23      4.70 o 
  -6  -4  13      198.86      195.00      8.73 o 
  -5  -4  13       54.79       60.75      1.88 o 
  -4  -4  13        7.69        9.10      3.21 o 
  -3  -4  13      296.77      245.16     27.96 o 
  -2  -4  13      238.74      217.77     29.43 o 
  -1  -4  13       30.33       27.72      1.73 o 
   0  -4  13        0.31        2.40      0.89 o 
   1  -4  13        8.53        9.71      1.23 o 
   2  -4  13       83.07       88.67      2.29 o 
   3  -4  13       41.68       41.79      2.39 o 
  -6  -3  13       71.35       76.67      2.12 o 
  -5  -3  13       60.87       52.65      1.83 o 
  -4  -3  13       42.43       34.25      6.16 o 
  -3  -3  13      206.34      189.40     12.60 o 
  -2  -3  13     1237.68     1291.70     66.66 o 
  -1  -3  13      144.62      147.05      0.91 o 
   0  -3  13        2.08        4.88      1.45 o 
   1  -3  13       80.43       66.68      5.40 o 
   2  -3  13        1.69        3.90      2.42 o 
   3  -3  13       95.22      102.10      3.58 o 
   4  -3  13       31.09       21.31      2.29 o 
  -6  -2  13      110.99      102.92      2.31 o 
  -5  -2  13      184.83      176.33      6.06 o 
  -4  -2  13      213.02      208.51      2.69 o 
  -3  -2  13      765.10      781.54     18.41 o 
  -2  -2  13      332.63      335.45     14.72 o 
  -1  -2  13      168.21      191.27      2.42 o 
   0  -2  13       51.74       44.74      2.99 o 
   1  -2  13      389.56      399.76      1.22 o 
   2  -2  13      337.59      307.13      3.08 o 
   3  -2  13        6.99       11.42      1.99 o 
  -7  -1  13        3.11        3.73      1.36 o 
  -6  -1  13       55.86       58.47      5.62 o 
  -5  -1  13       92.00       90.39      1.16 o 
  -4  -1  13      133.74      128.82      2.38 o 
  -3  -1  13        1.53        5.18      1.57 o 
  -2  -1  13      307.97      307.21     12.43 o 
  -1  -1  13      814.27      846.96     42.03 o 
   0  -1  13      319.41      278.35      2.37 o 
   1  -1  13       81.50       80.16      0.60 o 
   2  -1  13      279.19      292.82      7.46 o 
   3  -1  13      241.18      246.07     13.48 o 
   4  -1  13        1.06        0.02      1.64 o 
  -7   0  13       22.18       24.68      1.98 o 
  -6   0  13       11.25        9.82      2.68 o 
  -5   0  13      354.82      353.43     10.71 o 
  -4   0  13      211.81      211.27      9.36 o 
  -3   0  13       52.67       47.75      2.68 o 
  -2   0  13      109.07      118.39      5.43 o 
  -1   0  13      782.28      817.01     35.30 o 
   0   0  13      417.35      408.81      7.73 o 
   1   0  13      124.57      124.01     10.38 o 
   2   0  13       98.36      105.97      1.57 o 
   3   0  13      715.97      724.54      3.09 o 
   4   0  13       29.24       41.41      1.31 o 
  -7   1  13        1.92        3.67      1.21 o 
  -6   1  13        0.35       -0.42      1.44 o 
  -5   1  13       34.87       32.25      0.91 o 
  -4   1  13      246.31      226.11     21.10 o 
  -3   1  13       33.37       29.23      3.59 o 
  -2   1  13      246.94      255.04      4.35 o 
  -1   1  13      526.19      518.19      7.55 o 
   0   1  13      615.88      568.91     45.14 o 
   1   1  13        3.60        4.07      1.44 o 
   2   1  13      405.16      431.66      2.27 o 
   3   1  13      213.68      207.29      2.22 o 
   4   1  13       15.42       14.87      3.86 o 
  -7   2  13        1.16        2.00      1.18 o 
  -6   2  13        1.62        2.94      1.04 o 
  -5   2  13        1.04        3.11      2.75 o 
  -4   2  13      110.85      109.59      2.09 o 
  -3   2  13      103.46      107.76      0.92 o 
  -2   2  13       12.33       14.32      0.86 o 
  -1   2  13      571.93      539.62      7.52 o 
   0   2  13      402.94      397.57      2.10 o 
   1   2  13       32.61       32.95      1.68 o 
   2   2  13      230.13      225.18      2.27 o 
   3   2  13      281.29      286.26      2.34 o 
  -7   3  13        4.42        6.09      1.21 o 
  -6   3  13        3.08        4.07      2.66 o 
  -5   3  13        3.37        7.80      1.13 o 
  -4   3  13       41.81       46.59      1.35 o 
  -3   3  13      195.48      201.46      0.73 o 
  -2   3  13      156.35      148.00      5.43 o 
  -1   3  13        2.81        1.80      1.49 o 
   0   3  13      651.92      664.88      2.83 o 
   2   3  13      117.39      112.91      2.11 o 
  -6   4  13       11.77       12.23      0.99 o 
  -5   4  13       22.88       20.81      0.83 o 
  -4   4  13       28.62       30.22      0.81 o 
  -3   4  13      135.10      128.36      0.61 o 
  -2   4  13      586.97      603.82     21.63 o 
  -1   4  13        4.91        2.45      1.54 o 
   0   4  13      186.12      186.38      2.04 o 
   1   4  13      269.29      274.35      2.52 o 
   2   4  13       11.44       14.55      2.09 o 
  -6   5  13       68.51       64.77      1.08 o 
  -5   5  13       68.09       64.28      1.21 o 
  -4   5  13      115.85      114.77      1.71 o 
  -3   5  13       44.82       39.53      2.26 o 
  -2   5  13        6.77        6.44      1.73 o 
  -1   5  13       64.21       63.13      1.85 o 
   0   5  13      143.58      140.98      2.19 o 
  -5   6  13      236.42      211.80      6.67 o 
  -4   6  13        8.74       10.43      1.70 o 
  -3   6  13        0.97        5.26      1.93 o 
  -2   6  13       35.25       37.17      1.90 o 
  -1   6  13        4.36        3.20      1.90 o 
   0   6  13      195.20      208.91      2.40 o 
  -3  -6  14        2.97        9.20      1.75 o 
  -2  -6  14        1.41        0.88      1.86 o 
  -1  -6  14      202.20      193.91      2.96 o 
   0  -6  14       49.69       52.50      1.57 o 
   1  -6  14        0.11        4.55      1.47 o 
  -4  -5  14        0.74       10.87      1.68 o 
  -3  -5  14        1.00        3.79      1.68 o 
  -2  -5  14       28.94       39.80      1.52 o 
  -1  -5  14      121.38      123.22      2.77 o 
   0  -5  14      215.20      203.68      3.46 o 
   1  -5  14        3.06        8.43      2.06 o 
   2  -5  14      131.05      150.24      4.08 o 
  -5  -4  14      128.02      135.70      1.51 o 
  -4  -4  14       23.41       18.82      1.58 o 
  -3  -4  14       23.50       20.35      1.40 o 
  -1  -4  14       46.92       41.85      7.46 o 
   0  -4  14       51.03       36.96      8.34 o 
   1  -4  14      180.41      197.06      1.97 o 
   2  -4  14       10.55        9.52      0.99 o 
   3  -4  14      141.69      137.26      2.92 o 
  -6  -3  14      103.86      110.03      5.05 o 
  -5  -3  14      239.70      213.31      3.22 o 
  -4  -3  14      115.10      103.45      6.66 o 
  -3  -3  14      306.49      272.75     26.08 o 
  -2  -3  14      140.26      123.69     13.45 o 
  -1  -3  14      193.17      187.66     12.38 o 
   0  -3  14      120.10       98.59      6.97 o 
   1  -3  14        4.60        4.32      0.81 o 
   2  -3  14        0.63       -0.40      1.22 o 
   3  -3  14       27.82       28.67      1.97 o 
  -6  -2  14        1.83        1.02      2.03 o 
  -5  -2  14      123.26      132.12      7.22 o 
  -4  -2  14       47.98       43.77      1.52 o 
  -3  -2  14        7.74        6.32      1.22 o 
  -2  -2  14      324.93      311.41      3.83 o 
  -1  -2  14      134.93      125.46      1.03 o 
   0  -2  14      243.28      228.74      4.86 o 
   1  -2  14       24.43       24.46      4.70 o 
   2  -2  14        4.35        6.31      0.70 o 
  -6  -1  14      161.11      151.76      3.60 o 
  -5  -1  14      189.12      181.34      1.86 o 
  -4  -1  14      447.93      452.28     11.54 o 
  -3  -1  14       97.14       90.09      0.81 o 
  -2  -1  14      113.00      117.63      1.03 o 
  -1  -1  14      568.31      550.16     15.20 o 
   0  -1  14       84.80       77.38      3.35 o 
   1  -1  14       40.63       27.63      1.05 o 
   2  -1  14        7.56        4.91      1.36 o 
   3  -1  14        5.52       11.72      1.52 o 
  -6   0  14        2.04        4.98      1.88 o 
  -5   0  14       95.48       94.72      5.11 o 
  -4   0  14      462.14      465.72     13.47 o 
  -3   0  14       39.34       38.25      1.55 o 
  -2   0  14        1.51        1.77      0.63 o 
  -1   0  14      912.86      895.24     28.74 o 
   0   0  14      401.75      385.33      2.26 o 
   1   0  14        2.51        2.02      2.29 o 
   3   0  14        1.17       -0.79      1.80 o 
  -6   1  14        1.47        4.47      1.02 o 
  -5   1  14       13.77       17.13      1.11 o 
  -4   1  14      497.54      498.22     21.20 o 
  -3   1  14      316.87      311.53      6.78 o 
  -2   1  14      266.21      267.05      8.33 o 
  -1   1  14      225.92      238.03      1.82 o 
   0   1  14      489.75      255.93    153.33 o 
   1   1  14       46.98       45.76      1.72 o 
   2   1  14       80.16       78.70      1.75 o 
   3   1  14       29.36       24.78      1.84 o 
  -6   2  14        1.79       -0.27      1.85 o 
  -5   2  14        0.60        3.77      2.65 o 
  -4   2  14       67.79       70.41      1.72 o 
  -3   2  14      253.14      268.97      6.45 o 
  -2   2  14        3.74        2.08      0.87 o 
  -1   2  14      301.99      272.38     28.12 o 
   1   2  14      355.39      398.76      2.72 o 
   2   2  14       46.26       41.06      3.51 o 
  -6   3  14       24.57       21.59      6.55 o 
  -5   3  14        0.36        5.41      1.91 o 
  -4   3  14       82.03       76.13      7.72 o 
  -3   3  14       31.12       31.84      1.60 o 
  -2   3  14        8.19        6.43      0.46 o 
  -1   3  14       28.21       30.95      1.72 o 
   0   3  14      514.87      529.55      2.77 o 
   1   3  14      171.41      177.82      2.23 o 
   2   3  14       23.15       23.28      2.09 o 
  -6   4  14        0.57       -1.21      1.21 o 
  -5   4  14       20.52       17.34      0.77 o 
  -4   4  14       63.01       59.61      2.31 o 
  -3   4  14      332.72      320.22      2.47 o 
  -2   4  14        7.22        6.06      1.80 o 
  -1   4  14       38.41       32.51      1.90 o 
   0   4  14      141.39      139.93      2.15 o 
   1   4  14      172.17      185.97      2.38 o 
  -5   5  14      109.41      100.70      3.05 o 
  -4   5  14       72.59       65.42      2.22 o 
  -3   5  14       13.32       14.58      1.91 o 
  -2   5  14       98.51       95.96      2.03 o 
  -1   5  14       13.18       19.46      1.98 o 
   0   5  14       57.68       56.10      2.14 o 
  -3   6  14       20.76       16.79      2.11 o 
  -2   6  14       40.60       41.76      2.03 o 
  -3  -5  15        4.40        3.73      1.73 o 
  -2  -5  15        0.25        2.86      1.50 o 
  -1  -5  15        8.04        9.92      1.60 o 
   0  -5  15       16.11       10.73      3.26 o 
   1  -5  15      146.55      138.77      1.49 o 
  -4  -4  15       29.73       34.43      1.74 o 
  -3  -4  15       27.52       27.73      1.46 o 
  -2  -4  15        5.60        3.31      1.35 o 
  -1  -4  15        4.33        2.31      0.56 o 
   0  -4  15      120.33      100.76     15.41 o 
   1  -4  15      272.98      295.70      5.52 o 
   2  -4  15        3.35        5.11      1.58 o 
  -5  -3  15       89.79       90.65      3.37 o 
  -4  -3  15       58.11       51.49      7.76 o 
  -3  -3  15        7.42        7.40      2.02 o 
  -2  -3  15        2.53        3.15      1.11 o 
  -1  -3  15        8.80       10.63      2.01 o 
   0  -3  15      149.03      132.08     18.13 o 
   1  -3  15      147.09      140.41      3.25 o 
   2  -3  15       28.27       29.13      1.79 o 
  -5  -2  15       95.98       96.57      3.99 o 
  -4  -2  15      336.11      348.40     21.51 o 
  -3  -2  15       23.20       19.97      0.69 o 
  -2  -2  15        0.39       -0.35      0.64 o 
  -1  -2  15        2.04        2.39      1.17 o 
   0  -2  15        3.42        7.51      1.17 o 
   1  -2  15      170.80      145.44      1.48 o 
   2  -2  15       60.94       44.17      1.52 o 
  -6  -1  15       76.07       68.88      1.65 o 
  -5  -1  15      555.71      548.30     10.52 o 
  -4  -1  15      125.19      128.77      2.42 o 
  -3  -1  15       12.07       15.64      0.90 o 
  -2  -1  15       33.93       30.24      1.54 o 
  -1  -1  15      158.01      138.41      5.15 o 
   0  -1  15      169.43      155.54      3.56 o 
   1  -1  15        7.97        6.55      2.54 o 
  -6   0  15        4.14       10.37      3.32 o 
  -5   0  15       62.65       64.40      1.08 o 
  -4   0  15      171.21      180.97      4.95 o 
  -3   0  15       86.82       83.97      3.20 o 
  -2   0  15      194.05      180.94      1.07 o 
  -1   0  15      172.25      152.02      1.92 o 
   0   0  15      127.86      125.62      9.34 o 
   1   0  15      104.42      112.18      1.95 o 
   2   0  15       35.44       27.89      1.68 o 
  -6   1  15       42.97       44.79      1.12 o 
  -5   1  15        0.25       -0.88      0.88 o 
  -4   1  15      125.70      121.02      1.72 o 
  -3   1  15      228.57      231.33      6.79 o 
  -2   1  15       21.57       20.40      0.57 o 
  -1   1  15      136.04      132.86      1.74 o 
   0   1  15       19.31       23.17      1.54 o 
   1   1  15      411.35      441.97      2.59 o 
  -6   2  15       60.44       53.16      4.37 o 
  -5   2  15        3.84        5.02      1.18 o 
  -4   2  15      113.85      116.83      4.33 o 
  -3   2  15      414.28      398.83      1.55 o 
  -2   2  15      132.81      129.05      0.75 o 
  -1   2  15       68.21       70.10      1.67 o 
   0   2  15      240.94      243.27      2.22 o 
   1   2  15      142.70      141.83      2.16 o 
  -5   3  15       26.35       28.88      1.99 o 
  -4   3  15       40.53       39.62      2.44 o 
  -3   3  15      271.22      245.40     12.12 o 
  -2   3  15      119.51      109.14      1.74 o 
  -1   3  15        2.45        5.04      1.76 o 
   0   3  15      231.48      220.17      2.41 o 
   1   3  15      109.76      108.21      2.37 o 
  -5   4  15       85.83       76.67      3.11 o 
  -4   4  15       22.24       15.64      1.13 o 
  -3   4  15       23.42       23.06      1.86 o 
  -2   4  15      261.94      244.72      2.29 o 
  -1   4  15        9.99       13.86      1.95 o 
   0   4  15      221.53      211.87      2.52 o 
  -3   5  15        5.18        7.92      2.07 o 
  -2   5  15      174.86      169.08      2.47 o 
  -3  -4  16      165.92      159.85      1.83 o 
  -2  -4  16      228.13      250.28      1.73 o 
  -1  -4  16        6.19        6.02      2.38 o 
   0  -4  16      301.37      225.79     48.81 o 
  -4  -3  16        3.50        7.14      1.47 o 
  -3  -3  16       36.00       37.59      2.23 o 
  -2  -3  16       66.35       59.35      5.74 o 
  -1  -3  16      135.49      109.76     14.10 o 
   0  -3  16        3.62        3.84      0.75 o 
   1  -3  16      316.62      248.83      3.15 o 
  -5  -2  16       65.48       59.29      6.84 o 
  -4  -2  16       53.39       55.31      5.48 o 
  -3  -2  16       40.83       35.00      6.21 o 
  -2  -2  16      133.28      122.90      4.07 o 
  -1  -2  16       19.38       21.80      1.71 o 
   0  -2  16        7.44       10.11      0.71 o 
   1  -2  16       84.38       70.98      1.52 o 
  -5  -1  16        3.34        4.09      1.08 o 
  -4  -1  16      118.27      126.09      7.76 o 
  -3  -1  16       16.91       14.29      1.09 o 
  -2  -1  16      152.92      129.15      4.29 o 
  -1  -1  16        0.22        1.00      0.99 o 
   0  -1  16        1.17        3.15      3.28 o 
   1  -1  16       56.93       51.41      1.56 o 
  -5   0  16        7.16        7.61      1.01 o 
  -4   0  16       53.55       49.33      1.47 o 
  -3   0  16      110.13      112.59      1.08 o 
  -2   0  16        9.97       10.17      1.44 o 
  -1   0  16       64.34       47.54      2.50 o 
   0   0  16        4.10        2.50      1.52 o 
  -5   1  16        2.42        2.93      1.32 o 
  -4   1  16        1.21        0.99      1.06 o 
  -3   1  16      325.46      310.24      7.04 o 
  -2   1  16      102.76       89.58      1.79 o 
  -1   1  16        5.14        7.00      1.46 o 
   0   1  16        7.21        8.05      1.62 o 
   1   1  16        1.21        3.87      1.80 o 
  -5   2  16       35.34       26.75      1.51 o 
  -4   2  16      136.72      124.78      1.27 o 
  -3   2  16      156.43      153.03      5.13 o 
  -2   2  16      132.19      131.48      1.82 o 
  -1   2  16        2.92        2.05      1.75 o 
   0   2  16       22.87       26.47      1.91 o 
  -4   3  16       17.52       15.29      3.35 o 
  -3   3  16      213.87      215.66      2.48 o 
  -2   3  16      225.33      215.35      2.33 o 
  -1   3  16      115.27      126.61      2.17 o 
  -2  -3  17       84.62       61.33     10.31 o 
  -1  -3  17      195.18      148.14     26.49 o 
  -3  -2  17       27.12       26.58      5.08 o 
  -2  -2  17      160.78      131.53      9.55 o 
  -1  -2  17      170.53      146.73      9.92 o 
   0  -2  17        1.94        6.07      1.29 o 
  -4  -1  17        0.06        1.73      1.10 o 
  -3  -1  17        2.59        3.27      0.74 o 
  -2  -1  17       18.57       16.53      0.80 o 
  -1  -1  17      217.66      178.30      7.40 o 
   0  -1  17       26.11       20.04      1.49 o 
  -4   0  17        7.66        4.59      0.92 o 
  -3   0  17       20.27       17.94      1.28 o 
  -2   0  17       76.65       68.55      1.24 o 
  -1   0  17       33.29       28.23      1.53 o 
   0   0  17       55.87       45.45      3.37 o 
  -4   1  17       47.09       39.87      1.33 o 
  -3   1  17       91.63       70.28      4.20 o 
  -2   1  17       43.97       42.46      1.76 o 
  -1   1  17       59.29       60.89      1.82 o 
  -3   2  17       44.20       44.21      1.71 o 
  -2   2  17        6.98       10.37      1.88 o 
                                                 
